# Supplementary material for: Assessing the integration of social protection into infectious disease policies: a multi-country analysis of TB, HIV, and malaria strategies in Sub-Saharan Africa
Source: Front Public Health. 2026 Apr 2;14:1749640. doi: 10.3389/fpubh.2026.1749640 (PMC13083188; doi:10.3389/fpubh.2026.1749640)
Supplement: Supplementary file 1 [file Table_1.XLSX]

## Sheet: Database
Country	Disease (TB/HIV/Malaria/Multi)	Title	Year (pub)	Implementing period (start–end)	Issuing authority	Document type	Status (final/draft)	Official link/URL	Language	A.Score (0–3)	A.Types: transport (Y/N)	A.Types: food (Y/N)	A.Types: housing (Y/N)	A.Types: cash (Y/N)	A.Types: disability grant (Y/N)	A.Evidence quote	A.Page(s)	B.Score (0–3)	B.Insurance/waivers (Y/N/Detail)	B.Catastrophic-cost monitoring (Y/N/Detail)	B.Measurement plan (Y/N/Detail)	B.Evidence quote	B.Page(s)	C.Score (0–3)	C.Budget line present (Y/N)	C.Funding source (domestic/donor/mixed)	C.Responsible agency	C.Evidence quote	C.Page(s)	D.Score (0–3)	D.Gender targeting (Y/N/Detail)	D.Informal workers (Y/N/Detail)	D.Rural/remote (Y/N/Detail)	D.Evidence quote	D.Page(s)	E.Score (0–3)	E.Multisectoral committee described (Y/N/Detail)	E.Grievance redress (Y/N/Detail)	E.Legal basis/acts cited (Y/N/Detail)	E.Evidence quote	E.Page(s)	Overall readiness (avg A–E)	Notes
Kenya	Multi	Improving Health Care Financing in Kenya to Achieve Universal Health Coverage	2018		National Council for Population and Development	Policy Brief	final	https://ncpd.go.ke/wp-content/uploads/2021/02/62-PB-Improving-health-care-financing.pdf	english	2	N	N	N	Y	N	"The government has introduced the Linda Mama free maternity programme, which provides health services to all women on the basis of need and not ability to pay." and “Expansion of the National Hospital Insurance Fund (NHIF) is aimed at reducing out-of-pocket expenditure and ensuring financial risk protection for all Kenyans.”	2	3	Y – Expansion of the NHIF to reduce out-of-pocket expenditure and enhance financial risk protection	Y – The brief notes that about 1.5 million Kenyans are pushed below the poverty line each year due to catastrophic health spending.	N – No formal monitoring framework or threshold percentage specified.	"Expansion of the National Hospital Insurance Fund (NHIF) seeks to reduce out-of-pocket expenditure and enhance financial risk protection for all Kenyans."	2 to 3	2	Y	Mixed – Domestic and donor funding (Global Fund, development partners)	Ministry of Health; National Treasury; County Governments.	"In 2016/17 the development budget of the Ministry of Health was 63 per cent donor-funded, while personnel costs accounted for about 70 per cent of recurrent expenditure."	3 to 4	2	Y – Linda Mama programme targets women and maternal health services.	Y – Over 83% of Kenyans work in the informal sector and remain outside health-insurance coverage.	N – Rural targeting not detailed.	"Over 83 per cent of Kenyans work in the informal sector and remain outside health-insurance coverage."	2 to 3	2	N – Coordination mentioned but no formal committee outlined.	N – No grievance or complaints mechanism mentioned.	Y – Health Act 2015 and Kenya Health Policy 2014–2030 cited as legal frameworks for UHC implementation	"The Health Act 2015 requires the Ministry of Health to ensure progressive realization of Universal Health Coverage through coordination with county governments."	4	2.2	Moderate readiness — clear financial-protection measures and legal frameworks but limited operational depth, intersectoral coordination, and direct social-support mechanisms.
Kenya	Multi	Kenya Health Financing Strategy 2016–2030	2016	2016 - 2030	Ministry of Health	Strategy	draft	https://p4h.world/wp-content/uploads/2014/06/2016-Kenya-Health-Financing-Strategy-Second-Draft.x24228.pdf	english	3	N	N	N	Y	N	“The GoK removed user fees in all public dispensaries and health centres … maternity services were declared free in all government facilities and KSh 4.5 billion allocated to compensate facilities for lost revenue.”	7 to 8	3	Y – NHIF as national social insurer; Social Health Insurance Fund proposed.	Y – 6.2 % of households experienced catastrophic expenditure; 1.5 million people pushed into poverty each year due to health costs.	Y – Monitoring indicators on financial-risk protection included under KHFS results framework.	“Health-care costs push about 3 % (1.5 million) of Kenyans into poverty each year… 6.2 % of households experienced catastrophic expenditures. The NHIF is the sole social health insurer in Kenya.”	15 to 20	3	Y	Mixed – Domestic and donor (ODA ≈ 25 % of Total Health Expenditure).	Ministry of Health; County Governments; NHIF; Treasury.	“Government health spending stood at 6.1 % of total government expenditure … Counties allocated an average of 22 % of their budgets to health; about 80 % for personnel emoluments.”	13 to 14, 57 to 58	3	Y – Free maternity programme and reproductive health rights under Article 43.	Y – NHIF Act 1998 expanded to include informal sector; coverage among poorest 3 %, richest 42 %.	Y – Primary care facilities benefit poorest populations; hospital care favours wealthy.	“Health-insurance coverage amongst the poorest income quintile was 3 %, compared to 42 % in the richest… Primary health care services have remained pro-poor.”	14, 21 to 22	3	Y – Health Financing Inter-Agency Coordinating Committee (HF-ICC) brings together all stakeholders.	Y – Hospital Boards and Health Facility Committees represent communities and manage funds.	Y – NHIF Act 1998, Insurance Act 1985, Constitution Article 43, Health Bill 2015.	“At county level, hospital boards and health facility committees have representation from the population they serve and play a critical role in managing health funds and representing the views of communities.”	25 to 26, 58 to 63	3	The Kenya Health Financing Strategy (2016–2030) demonstrates full policy and institutional preparedness: strong legal foundations, established financial-protection mechanisms, pro-poor targeting, decentralized implementation, and multi-stakeholder coordination. Execution risks mainly lie in sustaining funding and harmonizing multiple risk pools.
Kenya	Multi	Division of Disease Surveillance & Response (DDSR) Strategic Plan 2022–2026	2021	2022 - 2026	Ministry of Health	Strategy	final	https://www.nphi.go.ke/sites/default/files/2024-02/DDSR%20Strategic%20Plan%2C%202022-2026_compressed.pdf	english	2	N	N	N	N	N	“The overall goal … is to build the capacity of the DDSR towards excellence in prediction, preparedness, early detection and efficient response to events of public health importance.”	7	2	Y – Supported through Universal Health Coverage (health-risk mitigation).	N – No household-level cost analysis or financial-risk indicators in the plan.	Y – Plan includes budget and results framework for disease response capacity improvement.	“The plan is aligned to the country’s Health Policy Framework and Health Sector Strategic Plan and contributes to the attainment of Vision 2030 and Sustainable Development Goals … towards Universal Health Coverage.”	5	3	Y	Mixed – Government of Kenya and partners (e.g., JICA technical and financial support).	Ministry of Health – Division of Disease Surveillance and Response (under DDSER).	“Special appreciation … to the Japan International Cooperation Agency … for providing technical, administrative, and financial support towards the revision of the strategic plan.”	6	3	Y – Addresses maternal and neonatal tetanus surveillance and women of reproductive age health indicators.	N – Not explicitly mentioned; focus is public health systems not economic targeting.	Y – Emphasizes community-based event surveillance (CEBS) in all 47 counties, including remote areas.	“To expand the rollout of Event-Based Surveillance (EBS) in Kenya from 4 counties in 2022 to 47 counties by 2026.”	47	3	Y – Multi-sectoral and multidisciplinary coordination bodies formed at national, regional, and district levels for surveillance and response	N – No formal citizen-feedback or complaint mechanism outlined.	Y – Conforms to the Constitution of Kenya 2010 and Health Act 2017; aligned with International Health Regulations (IHR 2005).	“To establish coordination and collaboration frameworks at all levels to enhance the capacity for effective and efficient disease surveillance and response.”	46	2.6	The DDSR Strategic Plan 2022–2026 shows high institutional readiness for disease surveillance and response. It aligns with Vision 2030, UHC and IHR (2005); includes a costed M&E framework and nationwide equity commitment. Gaps lie in the absence of direct social support mechanisms or explicit financial-risk tracking for households. Overall, it reflects Kenya’s strong system preparedness for healt…
Kenya	Multi	State Department for Public Health & Professional Standards (SDPH&PS) Strategic Plan 2023–2027	2023	2023 - 2027	Ministry of Health	Strategy	draft	https://www.health.go.ke/sites/default/files/2024-10/DRAFT%20STRATEGIC%20PLAN%202023-2027%20SDPH%26PS%20Sept%2027-4.pdf	english	3	N	N	N	Y	N	“Priority will be given to scaling up the community health interventions through the community health promoters … and scaling up nutrition interventions to reduce stunting and wasting, reducing morbidity and mortality from Malaria and TB.”	3 to 4	3	Y – Plan aligned with the Social Health Insurance Act 2023 and Primary Care Health Act 2023 under the BETA agenda.	Y – Includes creation of a National Fund for Chronic and Catastrophic Illness Costs not covered by insurance.	Y – Results Framework and Performance Contract Annexes (p. 118–136) track UHC indicators.	“The BETA aims to strengthen health-care delivery by implementing Universal Health Coverage (UHC) through a fully public-funded primary health-care system … [and] establishing a national fund for chronic and catastrophic illness and injury costs not covered by insurance.”	14 to 15	3	Y	Mixed – Government of Kenya and development partners through BETA and Vision 2030 frameworks.	State Department for Public Health and Professional Standards; County Governments; Health SAGAs.	“Success implementation of this plan hinges on collaborative efforts across many sectors and active participation of all our stakeholders … Annual Work Plan and Budget Annex PC 2022/23, 2023/24.”	3, 118	3	Y – Focus on maternal and child health and nutrition (SDG 2 and 3 commitments).	Y – Primary Health Care and Social Health Insurance Acts extend coverage to all citizens including informal sector workers.	Y – Community Health Promoters and Primary Health Care Networks cover rural populations in all counties.	“Priority will be given to scaling up the community health interventions through the community health promoters … ensuring functional primary health-care networks.”	3 to 4, 41	3	Y – Steering and Technical Committees with five Thematic Working Groups for plan development and oversight.	Y – Monitoring and reporting framework includes feedback mechanism (§ 8.4 p. 136).	Y – Anchored in Executive Order No. 1/2023 and health laws including Primary Care Health Act 2023 and Social Health Insurance Act 2023.	“The Steering Committee was supported by a Technical Committee … divided into five Thematic Working Groups each handling a thematic area in relation to its mandate.”	16 to 17, 136	3	The SDPH&PS Strategic Plan 2023–2027 shows Kenya’s strongest policy readiness yet for social protection in health. It fully integrates community-based interventions, nutrition security, and universal coverage through the BETA agenda and the 2023 Health Acts. It has a costed M&E framework and explicit coordination and feedback mechanisms. Minor gaps remain in household-level cash support and catas…
Kenya	Multi	Evaluating the Effectiveness of the National Health Insurance Subsidy Programme within Kenya’s Universal Health Coverage Initiative: A Study Protocol	2024		BMJ Open	Study protocol	final	https://doi.org/10.1136/bmjopen-2024-083971	english	3	N	N	N	Y	N	“The Kenyan government has committed to paying annual health insurance premiums on behalf of households lacking the ability to pay. These premiums will be financed through government budget allocation channelled through the NSHIF.”	4	3	Y – Indigent households enrolled under the UHC indigent programme receive a comprehensive insurance cover.	Y – Primary outcome: reduction in out-of-pocket (OOP) costs and catastrophic health expenditure (CHE).	Y – Quasi-experimental design includes CHE measurement at 40% threshold and OOP expenditure tracking.	“The overall aim … is to assess the impact of the National Health Insurance Subsidy Programme … on financial risk protection and healthcare utilisation among indigent households.”	3; 8	3	Y	Mixed – Government (budget allocation) + Gates Foundation support.	Kenya Medical Research Institute (KEMRI) – Wellcome Trust; Ministry of Health; NSHIF	“Funding: The project is supported by the Bill & Melinda Gates Foundation and implemented by KEMRI-Wellcome Trust Research Programme in Kenya.”	10	3	Y – Includes gender-disaggregated analysis and assessment of programme’s effect on women-led households.	Y – Proxy means testing identifies indigents, many of whom are in the informal sector.	Y – Includes rural counties (Kisumu, Kilifi, Kiambu) representing diverse socioeconomic and geographic contexts.	“Determine the gendered effect of the UHC indigent programme … conduct subgroup analyses within each gender to assess … differences in OOP costs and CHE.”	5 to 6	3	Y – Involves KEMRI, MoH, County Health Departments, and NSHIF.	Y – Beneficiary feedback and continuous monitoring mechanisms described in Theory of Change.	Y – Anchored in the Social Health Insurance Act 2023 and UHC strategy (Afya Nyumbani).	“Continuous feedback mechanisms will need to be established to capture the perspectives and experiences of the beneficiaries.”	4	3	This 2024 BMJ Open study protocol exemplifies Kenya’s high readiness for social protection through evidence-based design, legal anchoring in the 2023 SHI Act, and explicit focus on equity and financial protection. It combines rigorous evaluation, national coverage, and multisectoral coordination under government leadership. Gaps are minimal and mostly pertain to real-world implementation fidelity…
Kenya	Multi	Examining the Implementation Experience of the Universal Health Coverage Pilot in Kenya	2024		Health Systems & Reform Journal	Article	final	https://doi.org/10.1080/23288604.2024.2418808	english	3	N	N	N	Y	N	“The pilot entailed removing user fees in public hospitals; strengthening the health system by filling supply-side gaps (including human resources, equipment, commodities, etc.); and providing community health services.”	3 to 4	3	Y – User fee removal and free essential services aimed at reducing OOP expenditure.	Y – Table 2 reports % of households incurring catastrophic health expenditure (ranging 7.6–19.6%).	Y – Financial risk protection monitored via exit interviews and budget tracking.	“The pilot aimed to reduce citizens’ financial barriers to access and improve utilization of needed health services by removing user fees at the point of care and increasing the availability of healthcare commodities.”	3 to 5	3	Y	Mixed – National Treasury + World Bank support	Ministry of Health; County Governments; KEMSA; NHIF.	“A total of KES 3.9 billion (USD 33 million) was allocated … 70% to KEMSA; 17% to counties; 2% to the Community Health Workers programme.”	3 to 4	2	N – No gender disaggregation, though free maternity program continuity issues noted.	Y – Entire population in 4 counties covered; informal workers implicitly included.	Y – Counties include arid (Isiolo) and high-density urban (Kisumu).	“Pilot counties were selected to achieve geographical and political balance, representing diversity in disease burden and demographics (arid, high HIV, high NCD, high injury).”	3 to 4	2	Y – Coordination among MOH, counties, NHIF, KEMSA, partners.	N – Weak enforcement and delayed reporting cited as key gaps.	N – No explicit reference to legal instruments anchoring the pilot.	“Accountability mechanisms between the Ministry of Health and county health departments were inadequate … counties were expected to report quarterly but reports were delayed.”	6 to 8	2.6	Kenya’s 2019 UHC Pilot was a bold national reform that eliminated user fees and increased health commodity availability in four counties. It demonstrated major progress in financial protection and supply-side resourcing, but faced design and governance weaknesses: unclear benefit package, delayed fund flows, weak accountability, and limited facility autonomy. The pilot provided critical lessons f…
Kenya	Multi	Kenya Health Policy 2014 - 2030: Towards attaining the highest standard of health	2014	2014 - 2030	Ministry of Health	Policy	final	https://arua-ncd.org/wp-content/uploads/2022/10/kenya-health-policy.pdf	english	3	N	N	N	Y	N	“Every person has a right to the highest attainable standard of health… and the State shall provide appropriate social security to persons who are unable to support themselves and their dependants.”	2	3	Y – NHIF expansion and fee-waiver policies for priority services (TB, HIV, maternal, child health).	Y – Targets include reduction of OOP expenditure and financial risk protection coverage.	Y – M&E framework includes financial risk-protection indicators and Abuja-target tracking.	“The government shall progressively ensure financial-risk protection for all Kenyans through social and health insurance mechanisms to reduce out-of-pocket spending.”	13 to 14	3	Y	Mixed – Domestic revenues (≈6–8 % of gov’t expenditure) plus donor support ≈35 % THE.	Ministry of Health; County Health Departments; National Treasury.	“Health sector expenditure has remained between 6 and 8 per cent of total government expenditure… donor contribution increased from 16 per cent to 35 per cent.”	12 to 13	3	Y – Explicit rights for women, youth, minorities and persons with disabilities (Art. 21, 53–57)	Y – Policy extends benefits to all citizens through devolution and public facilities, including informal sector.	Y – Affirmative action for arid and semi-arid regions and marginalised counties.	“The policy embraces protection of rights and fundamental freedoms of specific groups … including children, persons with disabilities, minorities and the marginalised.”	1 to 2; 3 to 4	3	Y – Inter-governmental Health Sector Coordination and Inter-Agency Management Arrangements defined (§ 5.3).	Y – Public participation and social accountability emphasised as principles (§ 1.4).	Y – Anchored in Constitution 2010 and Vision 2030 with Articles 43, 46 and Fourth Schedule.	“The policy emphasises equity, people-centredness and a participatory approach, efficiency, a multisectoral approach, and social accountability in the delivery of healthcare services.”	1 to 2; 55 to 58	3	The Kenya Health Policy 2014–2030 is the foundation for all subsequent strategies. It is rights-based, devolution-aligned and explicitly integrates social protection and financial risk reduction under Articles 43 and 21 of the Constitution. It lays out costed investment frameworks, multisectoral coordination, and clear equity targets. Gaps concern implementation capacity and sustained budgetary c…
Kenya	Multi	Kenya Health Financing Strategy 2020–2030; Abridged version	2020	2020 - 2030	Ministry of Health	Strategy	final	http://guidelines.health.go.ke:8000/media/Kenya_Universal_Health_Coverage_Policy_2020__2030.pdf	english	3	N	N	N	Y	N	“Institute mandatory prepayment revenue generation from the population replacing out-of-pocket payments, guided by fairness and affordability for different income levels… Eliminate direct out-of-pocket payment at point of use for essential services.”	1 to 2	3	Y – Establishment of the Kenya Social Health Insurance Fund (SHIF) to manage mandatory pooled health revenues.	Y – Target to reduce catastrophic health expenditures from 10% to 2% by 2030.	Y – KHFS indicators table (Table 1) includes OOP and catastrophic expenditure tracking.	“Percentage of population incurring catastrophic health expenditures: 10% (current) → 2% (target 2030). Out-of-pocket expenditure as percentage of total health expenditure: 26% → 10%.”	7	3	Y	Mixed – Domestic tax funding, mandatory prepayment, external donor support, voluntary private schemes.	Ministry of Health; County Health Funds; SHIF; National Treasury.	“Establish a national health fund for management of government and external resources… Establish a county health fund in each county for ring-fencing resources… Establish a functional autonomous Kenya Social Health Insurance Fund (SHIF).”	12 to 14	3	Y – Equity and fairness guided by ability to pay, ensuring women and low-income groups access essential services	Y – Mandatory prepayment system designed to include informal sector and unemployed populations.	Y – County health funds and primary care networks target equitable coverage across counties, including remote areas.	“Ensure equity in mobilization and allocation of health funds to guarantee fairness in use… Health financing and delivery models should ensure contributions are based on ability to pay, while everyone benefits depending on their need for care.”	7	3	Y – National and county governance reforms, KHFS Steering, Technical, and Implementation structures.	Y – Social accountability, transparency, and public participation emphasized as key guiding principles	Y – Anchored in Constitution 2010, Health Act 2017, Vision 2030, and aligned with SDGs.	“Transparency and accountability… Strong governance and regulation structures need to be put in place… Community participation will be promoted at all levels of the health system.”	8; 16-17	3	The Kenya Health Financing Strategy 2020–2030 is the cornerstone of Kenya’s UHC reforms. It presents a cohesive, legally grounded, and costed framework to replace out-of-pocket payments with prepayment and pooled insurance mechanisms. It establishes SHIF and county health funds, defines catastrophic-cost reduction targets, and embeds accountability through public participation and transparency. T…
Kenya	Multi	Kenya Health Sector Strategic and Investment Plan (KHSSP) July 2018 – June 2023	2018	2018 -2023	Ministry of Health	Strategy	final	http://guidelines.health.go.ke:8000/media/Kenya_Health_Sector_Strategic_Plan_July_2018-_June_2023.pdf	english	3	N	N	N	Y	N	“The KHSSP 2018–2023 operationalizes the Universal Health Coverage agenda by ensuring access to essential health services without financial hardship… including the elimination of user fees and expansion of NHIF coverage.”	3 to 4	3	Y – Strengthening NHIF as the vehicle for health insurance for all Kenyans.	Y – UHC monitoring includes catastrophic cost and OOP expenditure indicators.	Y – M&E framework includes financial-risk protection metrics and performance indicators at county level.	“The sector will pursue universal health coverage through health financing reforms, including expansion of social health insurance and increased budget allocation to reduce OOP payments.”	11 to 12	3	Y	Mixed – National Treasury, counties, and development partners.	Ministry of Health; County Governments; NHIF; Development Partners.	“Implementation will be through annual work plans and budgets at national and county levels… with resources mobilized from domestic and external partners.”	16 to 18	3	Y – Maternal, newborn, and child health prioritized with gender-sensitive service delivery.	Y – NHIF expansion explicitly targets informal sector inclusion.	Y – Devolution ensures coverage in all 47 counties, including marginalized and ASAL regions.	“To ensure equity, KHSSP prioritizes resource allocation to counties with the highest disease burden and lowest service coverage, focusing on maternal and child health, TB, malaria, and HIV.”	8 to 10	3	Y – Health Sector Coordinating Committees (HSCC) and Interagency Coordinating Committees (ICCs) established for multi-sectoral oversight.	Y – Public participation and community accountability mechanisms through health facility committees.	Y – Anchored in Constitution 2010, Health Act 2017, and Vision 2030.	“Coordination will be achieved through strengthened intergovernmental structures and Health Sector Coordinating Committees at all levels to ensure joint accountability and transparency.”	19 to 21	3	The Kenya Health Sector Strategic and Investment Plan 2018–2023 translates the Kenya Health Policy into operational reality. It anchors UHC implementation through NHIF expansion, user-fee removal, and decentralized financing. It ensures equitable access and includes robust monitoring, costing, and coordination frameworks. High institutional and financial readiness; gaps relate mainly to execution…
Kenya	Multi	Kenya National Community Health Strategy 2020–2025	2020	2020 - 2025	Ministry of Health	Strategy	final	https://chwcentral.org/wp-content/uploads/2021/07/Kenya_Nat'l_Community_Health_Strategy_2020-2025.pdf	english	3	N	N	N	Y	N	“The goal… is to improve service delivery to all Kenyans through integrated, participatory and sustainable community health services, towards attainment of Universal Health Coverage (UHC)”	vii to viii	3	Y – Advocates for inclusion of community health services in NHIF benefit packages and county-level financing mechanisms.	Y – Recognizes need to reduce financial hardship and monitor fiscal space for UHC at both national and county levels.	Y – Financial sustainability plan and performance framework integrated with UHC tracking.	“Advocate for inclusion of a benefit package for community health in the NHIF… Advocate for counties to allocate and disburse more funds to community health”	17 to 18	3	Y	Mixed – MoH, County Governments, NHIF, development partners (UNICEF, AMREF, J&J Foundation, Living Goods).	Ministry of Health (Division of Community Health); County Governments; Development Partners.	“The implementation framework summarizes strategic directions, objectives, interventions, and implementation timelines of the community health strategy”	24 to 37	3	Y – Focus on maternal and child health, women-led community health workforce, and gender equity principles.	Y – Prioritizes CHV workforce drawn from communities, reaching informal and rural populations.	Y – Uses zonal CHV-to-population ratios to ensure equitable service coverage, including arid and semi-arid lands (ASALs).	“Based on population density and geographical location… recommended CHV-to-person ratios… ensuring equitable distribution of services across the country”	18 to 19	3	Y – Establishes National and County Community Health Committees, intersectoral and partner coordination fora.	Y – Institutionalizes social accountability via community scorecards and public review mechanisms.	Y – Anchored in Constitution 2010, Health Act 2017, and Community Health Services Bill (2020).	“Hold quarterly coordination fora… Map all community health stakeholders… Implement community scorecard for accountability”	22 to 23	3	The Kenya National Community Health Strategy 2020–2025 provides a comprehensive and well-structured framework for integrating community health into UHC. It operationalizes constitutional rights to health through equitable community-based service delivery, sustainable financing, and multisectoral coordination. It scores maximum readiness across all domains — strong governance, gender equity, susta…
Kenya	Multi	Kenya Universal Health Coverage (UHC) Policy 2020-2030	2020	2020 - 2030	Ministry of Health	Policy	final	http://guidelines.health.go.ke:8000/media/Kenya_Universal_Health_Coverage_Policy_2020__2030.pdf	english	3	N	N	N	Y	N	“Institute mandatory pre-payment revenue generation mechanisms from the population thereby reducing out-of-pocket payments and catastrophic health expenditures guided by fairness and affordability for different income levels.”	16	3	Y – Proposes creation of a unified UHC Fund and transition to a national social health insurer pooling mandatory contributions.	Y – Targets to reduce catastrophic health expenditure from 5% to 3% by 2030; includes indicators for OOP as % of THE.	Y – Includes monitoring of financial protection and UHC coverage indicators through KHHEUS and National Health Accounts.	“Align health financing risk-sharing mechanisms by creation of a single national pool through the UHC Fund… reduce reliance on out-of-pocket payments by replacing these with funds from mandatory prepaid sources.”	16; 21;26	3	Y	Mixed – National Treasury, County Governments, UHC Fund, NHIF, external partners (World Bank, WHO).	Ministry of Health, NHIF, County Governments, UHC Fund Steering Committee.	“Implementation will continue to be linked to mid-term and annual planning and budgeting frameworks… UHC Conditional Grant transitions to UHC Fund which pools at national level special purpose account.”	20 to 22	3	Y – Equity principle explicitly includes gender, poverty, and rural targeting under “leaving no one behind.”	Y – UHC Fund design ensures inclusion of informal sector through prepayment and subsidy mechanisms.	Y – Service delivery anchored in Primary Health Care Networks (PCNs) to reach rural and marginalized areas.	“Expansion of population covered by health services with focus on underserved, marginalized and vulnerable populations… The spirit will be ‘leaving no one behind’ as a commitment to equity in access.”	3 to 4; 22	3	Y – Establishes multi-sectoral institutional framework involving state, non-state, and external actors.	Y – Public accountability and communication mechanisms required under Article 35 and County Government Act 2012.	Y – Anchored in Constitution 2010, Health Act 2017, and Vision 2030.	“This policy will be implemented through a multi-sectoral and sector-wide approach with the involvement of all stakeholders… public communication strategy and legislation on health information shall be developed in line with Article 35 of the Constitution.”	18 to 24	3	The Kenya UHC Policy 2020–2030 represents the apex national commitment to equitable health financing and universal access. It establishes a unified risk pool (UHC Fund), enforces prepayment in place of OOP payments, and integrates PHC, equity, and multisectoral accountability mechanisms. It provides clear institutional, legal, and financing frameworks aligned with the Constitution, Vision 2030, a…
Kenya	Multi	Health Financing Progress Matrix assessment, Kenya 2023: summary of findings and recommendations	2024		World Health Organization	Report	final	https://www.who.int/publications/i/item/9789240094307	english	2	N	N	N	N	N	“Universalize PHC services through non-contributory entitlement for the entire population… [and] expand population affiliation to the SHI programme through expanded subsidies for defined vulnerable groups.”	executive summary	3	Y – New 2023 laws: Social Health Insurance Act creating SHA with PHC, SHI, and Chronic & Emergency funds; intent to reduce OOP and fragmentation.	Y – Uses SDG 3.8.2 indicators (CHE 10% threshold) and impoverishment metrics; CHE ~5.2% (2015) cited as baseline for improvement.	Y – Calls for unified data platform and routine tracking (KHHEUS, NHAs, PET, administrative claims) to monitor financial protection.	“The Social Health Insurance Act, 2023… consolidates schemes within the Social Health Authority… aim: reduce reliance on out-of-pocket payments through mandatory prepayment and pooling.”	Executive summary; “Revenue raising / Pooling / Benefits & access” summaries; SDG 3.8.2 section	2	Y	Mixed – Transition toward domestic; donor funds significant/off-budget; need alignment and “One plan, one budget, one M&E”	MoH; Social Health Authority; County Governments; National Treasury.	“Delays in disbursement to counties and limited autonomy of facilities compromise predictability and execution… FIF Act 2023 intended to improve fund flow and autonomy.”	Public financial management” & Recommendations	2	Y – Equity principle and unified benefits framework to reduce inequalities (not a gender programme doc, but equity is explicit).	Y – Mandatory contributions with **means testing** for informal sector; indigent subsidies planned.	Y – PHC non-contributory entitlement + county roles aim to reach underserved areas.	“Develop a unified benefits framework for the entire population… with non-contributory core PHC and explicit subsidies for vulnerable groups.”	Executive summary; “Benefits & conditions of access.”	2	Y – Calls to use intergovernmental fora; replace MoUs with **contractual** arrangements; SHA governance to report publicly.	N – Accountability mechanisms noted as **unclear**; need standardized performance reporting and public dashboards.	Y – **Social Health Insurance Act 2023**, **Primary Health Care Act 2023**, **Digital Health Act 2023**, **Facility Improvement Financing Act 2023**.	“Governance arrangements are in place, but accountability mechanisms remain unclear… develop SHA governance and public reporting requirements; establish a unified information platform.”	Policy, process & governance” findings and priority actions	2.2	“WHO’s HFPM (2023 baseline) finds Kenya’s UHC reforms legally robust (SHI/PHC/Digital/FIF Acts) with clear plans for pooling and financial protection; readiness is moderate given persistent PFM, fragmentation, and accountability gaps that the new SHA/data platform must resolve.”
Kenya	Multi	National Social Health Insurance Strategy — Joint WHO/GTZ Mission Comments	2003		WHO/GTZ missions	Report	final	https://p4h.world/app/uploads/2023/02/national20social20health20insurance20strategy.x80726.pdf	english	3	N	N	N	Y	N	“The current cost-sharing fees paid by the population will be replaced by prepaid contributions into the NSHIF.”	“§1.3 Situation analysis” / “§3.1 Benefit package”	3	Y – Compulsory SHI covering “in principle all of the population,” pooling govt/household/employer contributions; subsidies for the poor.	Y – Calls to track “percentage of households with catastrophic spending” as a performance indicator.	Y – Proposes monitoring via NSHIF reports, DHS, Economic Survey; CHE by socio-economic group	“Social health insurance is based on risk pooling… contributions of households, enterprises and government… those unable to pay included through government contributions.” / “Percentage of households with catastrophic spending… to check impact on poverty reduction.”	“§1.2 Social Health Insurance”; “§6.2.4 Implementation and monitoring – A(c)”	3	Y	Mixed – Payroll, VAT earmark, employer/employee, self-employed, government subsidies, donations.	NSHIF (Board/branches), Ministry of Health, Ministry of Finance; Task Force for implementation.	“Administrative overheads… will not exceed 8% of total expenditures of the NSHIF.” / “Preliminary financial projections of the NSHIF… four scenarios… gradual implementation path.”	“§3.3 Administration”; “§3.4.6–3.4.7 Financial projections & allocation”	3	Y – Maternal/child exemptions noted; equity considerations in benefit design and exclusions.	Y – Contributions collected via cooperatives/trade associations/churches; village-level assessment for indigent subsidies.	Y – Facility re-distribution plan by disease/population; **mobile health care** for remote regions.	“For those not able to pay, the Government will fund their contribution… assessment at village level.” / “During a transitional period mobile health care could be provided in remote regions.”	“§3.4.3 Contribution collection & registration”; “§3.4.7.1 Provider network”	3	Y – National Council; **Board of Trustees**; decentralised district units; MoH & MoF representation advised.	Y – Suggests establishing a **Grievance & Appeals Review Office**; public communications strategy.	Y – Proposes **Health Insurance Act** + **NSHIF Act**; revisions to align with NSSF, Workmen’s Compensation, private insurance regulation.	“One could think of setting up a Grievance & Appeals Review Office.” / “The proposed legal framework… Health Insurance Act and NSHIF Act… harmonization of laws.”	“§4.3–4.4 Governance”; “§5 Legal framework”	3	“Comprehensive 2003 SHI blueprint detailing the shift from OOP to pooled prepayment, indigent subsidies, provider-payment reforms, legal/institutional design, and CHE monitoring—high policy readiness, pending enactment/implementation.”
Kenya	Multi	Lancet World Report: “One Health in Kenya” (Laura Salm-Reifferscheidt, The Lancet, Vol 401, Jan 21 2023)	2023		The Lancet	Article	final	https://www.thelancet.com/journals/lancet/article/PIIS0140-6736(23)00088-0/abstract	english	2	N	N	N	N	N	“The county has set up a One Health unit, comprising human health, veterinary, wildlife, and other experts.”	182	1	N – Article discusses public health programmes and surveillance, not financial coverage or insurance.	N – No reference to household economic protection indicators.	N – Monitoring focus is on zoonotic outbreaks and surveillance capacity, not financial risk.	“The unit develops policies and national guidelines … supports disease surveillance and outbreak responses.”	182 to 183	3	Y	Mixed – County governments and international partners (ILRI, WHO, BMZ, DTRA).	ILRI; Ministry of Health; Ministry of Agriculture (Livestock); Isiolo County One Health Unit.	“ILRI is establishing a One Health coordination mechanism funded by the German Federal Ministry for Economic Cooperation and Development.”	183	2	N – Not explicitly mentioned; gender neutral description of roles and beneficiaries.	Y – Nomadic herders and livestock keepers are key participants in co-infection and surveillance programmes.	Y – Focus on arid and semi-arid counties (e.g., Isiolo, northern Kenya).	“The study is looking at the prevalence of three zoonotic diseases in Isiolo County, … 140 families and their livestock were recruited.”	182	3	Y – One Health Unit includes human, animal, and environmental experts; national Zoonotic Disease Unit co-led by MoH and Agriculture Ministry.	N – No formal accountability or public feedback mechanism discussed.	Y – Established through ministerial mandate (2011 Zoonotic Disease Unit); integrated with national strategies for rabies, anthrax, Rift Valley fever)	“This eventually led in 2011 to the formation of a national Zoonotic Disease Unit, co-led by medical and veterinary epidemiologists, … joint focal point for the Ministry of Health and the Ministry of Agriculture.”	182	2.2	“Kenya’s One Health framework is operational and well funded through ILRI and county/national partnerships, delivering strong coordination and outbreak response but limited direct social/financial protection for households — moderate readiness with high institutional strength.”
Kenya	Multi	UHC Delivery for Kenya – Issue Paper	2018		Ministry of Health	Issue paper	final	https://nsdcc.go.ke/wp-content/uploads/2018/11/UHC-Delivery-for-Kenya-PRINT.pdf	english	3	N	N	N	Y	N	“The Government of Kenya has committed to achieving Universal Health Coverage by 2022… to reduce financial hardship linked to illness and strengthen foundations for long-term economic growth.”	1 to 2	3	Y – Recommends universal, budget-funded entitlement complemented by a contributory NHIF benefit.	Y – Identifies financial hardship reduction and monitoring through essential service package costing (USD 357 per capita vs USD 76 current).	Y – Encourages inclusion of health indicators in Commission on Revenue Allocation (CRA) formula to incentivize efficiency and performance.	“A universal, budget-funded entitlement for the entire county population and a complementary benefit based on contributory entitlement.”	6 to 7	3	Y	Mixed – Domestic revenue, donor assistance, and county allocations coordinated through pooled grants.	Ministry of Health; County Governments; NHIF; CRA; National Treasury.	“Develop ‘matching conditional grants’ for counties to invest in prevention, promotion and ‘health enabling’ interventions… complemented with a strong monitoring framework.”	7 to 8	3	Y – Addresses equity gaps such as exclusion of HIV/TB patients, women, and rural poor from existing NHIF coverage.	Y – Notes NHIF must adapt beyond its market-oriented, segmented model to cover informal and indigent populations.	Y – Calls for county-specific health access plans tailored to local contexts and needs.	“There is need for an institutional setup at county level… to tailor service delivery arrangements that adapt to local needs while ensuring adherence to national standards.”	8 to 9	3	Y – Recommends creation of a unified data platform and integration with DHIS-2 to support coordinated decision-making.	Y – Stresses transparency through shared national provider payment and patient-activity databases accessible to MOH and counties.	Y – References CRA framework and national UHC policy alignment.	“Create an improved and unified universal data platform on patient activity… harmonize with other ongoing developments in information systems, notably DHIS-2.”	9 to 10	3	The UHC Delivery for Kenya – Issue Paper (2018) set the foundation for Kenya’s UHC financing reforms. It provides a fiscally costed roadmap emphasizing NHIF reform, integration of HIV/TB services, and county-level equity. It introduces matching conditional grants, data integration, and single-pool financing, making it one of the earliest comprehensive frameworks linking social protection, financi…
Kenya	Multi	Universal Health Coverage (UHC) Awareness – FAQs & Roles of Stakeholders	2023		Ministry of Health	Flyer	final	https://www.health.go.ke/sites/default/files/2023-12/UNIVERSAL%20HEALTH%20COVERAGE%20AWARENESS%20_0.pdf	english	3	N	N	N	Y	N	“Every Kenyan… can access a hospital and get treatment without suffering financial hardship… Kenyans need to equip themselves with health insurance to avoid paying out of pocket.”	FAQ #9–10	3	Y – Creation of three UHC funds: Social Health Insurance Fund (SHIF), Primary Health Care Fund, Emergency Chronic & Critical Illness Fund.	Y – Mandate for universal insurance coverage to prevent OOP and poverty from illness expenses.	Y – Financial penalty and compliance mechanism (10 % fine for non-payment).	“It is mandatory for all Kenyans aged above 18 years to contribute to this Fund… You will pay a fine which will be 10 % of the amount due for contributions.”	FAQs on Three Funds	3	Y	Mixed – Public revenue plus grants and donations for PHC and Emergency Funds.	Ministry of Health; Social Health Authority; County Governments	“Sources of funds for the Primary Health Care Fund and Emergency Chronic and Critical Illness Fund will be allocations by the National Government as well as grants, gifts and donations.”	FAQs section	2	N – Gender not explicitly mentioned.	Y – Universal obligation for all citizens over 18 years, including informal sector.	Y – County actors and communities responsible for primary care and ownership of local health services.	“County level non-state actors play a vital role in promoting primary healthcare… and enforcing waste management policies.”	Stakeholders section	3	Y – Defines roles for State actors, Non-State actors, communities, private sector and development partners.	N – No public complaint mechanism outlined.	Y – Based on 2023 Health Acts (Social Health Insurance Act, Primary Health Care Act).	“State actors provide leadership and stewardship… Non-state actors promote primary healthcare… Development partners provide financial and technical support.”	Roles of Different Stakeholders	2.8	This 2023 UHC Awareness Guide translates Kenya’s new health-financing laws into accessible public guidance. It defines clear stakeholder roles and introduces three complementary funds ensuring pooled risk protection and expanded primary care. The policy messaging indicates full readiness for financial and institutional alignment toward UHC — minor gaps remain in gender targeting and grievance mec…
Kenya	HIV	Kenya Antiretroviral (ARV) Guidelines 2022 – Final Version	2022		Ministry of Health	Guidelines	final	https://www.differentiatedservicedelivery.org/wp-content/uploads/Kenya-ARV-Guidelines-2022-Final-1.pdf	english	2	N	N	N	N	N	“Community ART groups and facility-based peer support are recommended to strengthen adherence and retention in care.”	Section 8.3	2	Y – HIV treatment and viral load monitoring are provided free of charge in all public facilities under UHC framework.	N – No household-level cost measurement; access monitoring limited to retention and viral suppression rates.	Y – Service coverage indicators (ART uptake, retention, suppression) monitored through DHIS2 and NASCOP reports.	“All persons living with HIV shall be provided with ART free of charge at designated facilities.”	Section 1.1.3	3	Y	Mixed – Domestic (GoK), donor (GF, PEPFAR, UNITAID).	NASCOP; County Health Departments; Partner-supported implementing agencies.	“ARV commodities are procured centrally and distributed to facilities through KEMSA with support from PEPFAR and the Global Fund.”	Section 9.2	3	Y – Includes special provisions for pregnant and breastfeeding women, adolescents, and key populations.	Y – Services universally available at no cost regardless of employment status.	Y – Endorses decentralized ART delivery through community ART refill groups and multi-month dispensing.	“The guidelines promote differentiated ART delivery models, including community ART distribution points and multi-month dispensing to improve access in rural and remote areas.”	Section 8.4	3	Y – NASCOP coordination through national TWGs, partner harmonization meetings, and county-level HIV coordination units.	N – Grievance mechanisms not specified beyond patient feedback tools.	Y – Anchored in Kenya Health Policy 2014–2030, HIV Prevention and Control Act 2006, and UHC framework.	“Implementation will be coordinated through the National AIDS and STI Control Programme (NASCOP) in collaboration with county health teams and implementing partners.”	Section 10.1	2.6	The Kenya ARV Guidelines (2022) provide a well-structured, equity-focused framework for HIV treatment under the UHC umbrella. It ensures free ART for all, decentralized service delivery, and strong coordination via NASCOP. While lacking explicit financial-protection metrics and direct social transfers, the policy demonstrates high readiness through stable funding, community-level delivery, and mu…
Kenya	HIV	Implementation of HIV Differentiated Service Delivery (DSD) in Kenya Using a Quality Improvement Approach, 2024 Edition	2024		Ministry of Health	Guidelines	final	https://www.differentiatedservicedelivery.org/wp-content/uploads/Kenya-DSD-manual_June-2024.pdf	english	3	N	N	N	N	N	“Community ART groups and facility-based peer support are recommended to strengthen adherence and retention in care… Safe spaces and peer-led PrEP models enhance community-level access.”	Ch. 2.4.5; Ch. 2.3.4	2	Y – HIV prevention, care, and treatment services are aligned with Kenya’s UHC framework ensuring free ART and PrEP in public facilities.	N – Financial risk or OOP cost data not explicitly tracked; focus is on service access metrics.	Y – Continuous Quality Improvement (CQI) and routine M&E tools for DSD performance measurement.	“Implementation of DSD leverages Universal Health Coverage initiatives… routine monitoring, evaluation and continuous quality improvement are integral components.”	Ch. 1.3; Ch. 5; Ch. 6	3	Y	Mixed – Government and donor-supported implementation.	NASCOP; County Health Management Teams (CHMT); Implementing Partners	“The C-TWG, in collaboration with implementing partners, should work with facilities… address barriers for DSD implementation using CQI approach.”	Ch. 1.1.1–1.1.3; Annex 1–4	3	Y – Specific provisions for pregnant and breastfeeding women, adolescents, key and vulnerable populations, and SGBV survivors.	Y – DSD models reach informal and hard-to-reach groups through community pharmacies, home delivery, outreaches, and telehealth.	Y – Decentralized to community level using CHPs, CAGs, and peer educators.	“Community safe spaces… outreaches targeting various population groups… models such as community pharmacy DSD, Drop-In Centres (DICEs), and home delivery ensure inclusion of under-reached populations.”	Ch. 2.3.4.3; Ch. 4.2–4.5	3	Y – County HIV Technical Working Groups (C-TWG) lead DSD coordination with MoH, donors, implementing partners, and communities.	N – No dedicated public complaint mechanism beyond CQI client-satisfaction surveys.	Y – Aligned with Kenya HIV Prevention and Treatment Guidelines, Kenya HIV Quality Improvement Framework, and UHC policies.	“The C-TWG will coordinate implementation of DSD within the county… members include CHMT, donors, implementing partners, learning institutions, and communities.”	Ch. 1.1.1.1; Ch. 5.7; Annex 9–13	2.8	The Kenya DSD Operational Manual (2024) exemplifies a mature, person-centered HIV service-delivery framework integrated with quality improvement and UHC goals. It operationalizes differentiated prevention, treatment, and community engagement models, ensuring equity for adolescents, key populations, and underserved regions. Although lacking direct financial-transfer or grievance mechanisms, the po…
Kenya	Malaria	Kenya Malaria Strategy 2023–2027	2023	2023 - 2027	Ministry of Health	Strategy	final	https://www.afro.who.int/sites/default/files/2025-03/Kenya%20Malaria%20Strategy%20%7C%202023-2027.pdf	english	3	N	N	N	N	N	“Community Health Promoters will be engaged in referring pregnant women who miss doses of IPTp… dialogue sessions between the community and link health facilities will be conducted to improve provider-community relations.”	Ch. 4.2.1, 4.4.3	2	Y – Strategy linked to Kenya’s UHC and Health Financing Strategy, leveraging national and county resources for malaria prevention and treatment.	N – No direct household cost-tracking; references health-system equity and financing gaps instead.	Y – Includes costing (KES 61.9B) and funding-gap analysis, routine financial tracking through MTEF and KHIS.	“The cost of implementing the KMS 2019–2023 was estimated at KES 61.92 billion… The funding gap decreased from 55% to 20% by 2022/23.”	Ch. 5.3–5.4	3	Y	Mixed – Government (MoH, counties), Global Fund, PMI, WHO, RBM Partnership.	National Malaria Control Programme (NMP); County Health Departments.	“Implementation of the strategy is outlined in annual malaria work plans developed by the NMP in collaboration with stakeholders and partners… County governments incorporate malaria activities in their annual work plans.”	Ch. 5.1–5.2	3	Y – Explicit attention to women, pregnant adolescents, and gender-related barriers in malaria prevention and care.	Y – Targets all risk populations, including nomadic, rural, and informal communities.	Y – Tailored interventions for high-endemic rural zones; CHPs and decentralized service delivery.	“Innovative solutions and strategies to address gender and equity barriers… include identifying existing women leaders who can act as mentors and role models in chemoprevention interventions.”	Ch. 4.2.4; 2.6	3	Y – Structured multi-level governance via NMP, County Health Management Teams, and partners (PMI, WHO, Global Fund).	N – No explicit grievance system; focuses on performance review and social accountability.	Y – Anchored in Constitution of Kenya (Art. 43), Public Finance Management Act 2012, and Kenya Health Policy 2014–2030.	“The KMS is aligned with the Kenya Health Sector Strategic Plan 2023–2027… provides a framework for collaborative approaches including with the private sector, civil society, and communities.”	Ch. 1.2, Preface, Annex 2–3	2.8	The Kenya Malaria Strategy 2023–2027 is a fully costed, equity-centered, and multisectoral framework aligned with the KHSSP and UHC agenda. It incorporates gender, community participation, and sustainability principles while defining robust governance, financing, and monitoring systems. The major gap is absence of explicit catastrophic-cost tracking or direct financial transfers, but readiness fo…
Kenya	Malaria	National Guidelines for the Diagnosis, Treatment and Prevention of Malaria in Kenya (3rd Edition, 2010)	2010		Ministry of Health	Guidelines	final	http://guidelines.health.go.ke:8000/media/Kenya_Malaria_Tx_Guideline_2010.pdf	english	2	N	N	N	N	N	“The Ministries of Health have developed these guidelines… with an aim of improving malaria case management by all health workers and having a harmonized approach to diagnosis, treatment and prevention.”	Foreword, p. vii–viii	1	N – No mention of insurance, subsidies, or waivers; financial aspects limited to cost-effectiveness considerations.	N – No measurement or indicators of household cost burden or out-of-pocket expenditure.	N – Implementation monitored mainly through coverage and adherence indicators, not financial protection metrics.	“We have carefully considered the cost effectiveness of recommended interventions.”	Foreword, p. vii	3	N	Mixed – References collaboration with development partners for diagnostics and commodity supply.	Ministry of Public Health and Sanitation; Division of Malaria Control.	“Efforts are underway to ensure diagnostic tests are available at all levels of the health care system and this will take some time.”	Preface, p. ix–x	3	Y – Special attention to pregnant women and children under five for preventive therapy and ITN distribution.	Y – Universal approach covering all populations including informal-sector and rural communities.	Y – Aims to extend diagnostic and treatment capacity to all health facilities nationwide.	“The guidelines provide evidence-based recommendations for management of malaria in Kenya including special groups such as young children and pregnant women.”	Introduction, p. 1–2	3	Y – Guidelines developed collaboratively by MoH, WHO, CDC, and other partners; periodic revision through technical working groups.	N – No explicit community accountability mechanisms described.	Y – Aligns with National Health Sector Strategic Plan II and Roll Back Malaria goals.	“These guidelines will continue to be updated periodically taking into consideration continuous monitoring and evaluation and emerging research findings.”	Foreword, p. viii	2.4	The Kenya Malaria Guidelines (2010) marked an important technical milestone, harmonizing malaria diagnosis, treatment, and prevention. It ensured free access to core commodities and prioritized vulnerable groups but offered limited articulation of financial protection or social support. Coordination, implementation, and equity frameworks are strong, yielding an overall moderate readiness profile …
Kenya	Malaria	Guidelines for Malaria Epidemic Preparedness and Response in Kenya, 2nd Edition (March 2020)	2020		Ministry of Health	Guidelines	final	https://measuremalaria.cpc.unc.edu/wp-content/uploads/2020/05/Kenya-Malaria-EPR-Guidelines_Final-Signed.pdf	english	2	N	N	N	N	N	“Community health volunteers (CHVs) detect and report signals that predict malaria outbreaks, such as flooding, population movements, and increased vector density.”	11 to 12	1	N – No insurance or cost-subsidy mechanisms described; EPR activities rely on existing MoH and donor financing.	N – No household-level cost indicators or protection measures.	Y – EPR indicators include “amount of funds available for EPR activities,” but without mechanisms to track user-cost burden.	“Input indicator: Amount of funds available for malaria EPR activities.”	24	3	Y	Mixed – MoH, county governments, PMI/USAID, WHO and partners.	DNMP and Division of Disease Surveillance and Response, with county health management teams.	“Develop malaria-specific EPR work plans … Allocate budget for health emergencies … Coordinate EPR planning at the national level.”	15 to 16	3	Y – Engages pregnant women and children under five through LLIN distribution and health education.	Y – Targets mobile and displaced populations through community-based surveillance and referral.	Y – Focus on 26 epidemic-prone counties and ASAL regions with community-level CHV networks.	“Community events such as conflicts and nomadic pastoralism can move vulnerable people into endemic areas … Monitoring these events provides useful information for prediction.”	11; 18	3	Y – Establishes EPR working groups, rapid response teams, and public health emergency committees at all levels.	N – No explicit citizen feedback mechanism beyond M&E and partner reviews.	Y – Anchored in Kenya Health Sector devolution and National Health Policy frameworks; linked to KMS 2019–2023.	“Response teams at all levels should meet weekly to review the epidemic situation … and frequently brief the community and local partners through various media.”	23	2.4	The 2020 Guidelines for Malaria Epidemic Preparedness and Response in Kenya provide a comprehensive, multi-level framework for forecasting, early detection, and response to malaria epidemics. They demonstrate strong governance, surveillance, and community engagement but lack explicit financial protection and social-assistance mechanisms. Overall readiness for integrated implementation and coordin…
Kenya	Malaria	National Malaria Policy 2024 – Ministry of Health, Kenya (Second Edition, April 2024)	2024		Ministry of Health	Policy	final	https://www.afro.who.int/sites/default/files/2025-03/National%20Malaria%20Policy%202024.pdf	english	3	N	N	N	N	N	“The policy… embraces the government’s agenda on universal health coverage… and demonstrates commitment to equity, human rights, and gender with emphasis on inclusive community participation and access to malaria services for all populations.”	Foreword pp. i–ii; § 3.5	2	Y – Explicit reference to Universal Health Coverage and the Social Health Insurance Fund as mechanisms for financing malaria services.	N – No household cost tracking or catastrophic-expenditure indicator defined.	Y – Monitoring and evaluation framework tied to the Kenya Malaria Strategy with financial and performance indicators.	“Updating … informed by … universal health care and health financing, e.g. Social Health Insurance Fund … to accelerate UHC and achieve the SDGs.”	1	3	Y	Mixed – National and county governments with partners (PMI, Global Fund, WHO).	National Malaria Control Programme (NMCP); county health departments.	“The policy will be articulated through the Kenya Malaria Strategy… developed and implemented through an inclusive process led by the NMCP with joint responsibility of national and county governments and partners.”	10	3	Y – Explicit focus on pregnant women, children under five, non-immune travellers, and vulnerable groups.	Y – Universal service delivery covers all populations through community health structures and outreach.	Y – Devolved delivery system and county-level implementation ensure rural reach.	“The policy … adopts a people-centred approach … ensuring that the needs of special and vulnerable populations are incorporated.”	3	3	Y – Multi-stakeholder development process and ongoing coordination through NMCP, counties, and partners (PMI, WHO, RBM Partnership).	N – No explicit citizen complaint mechanism; accountability via M&E reviews and public reporting.	Y – Anchored in Constitution (2010), Health Act 2017, and Kenya Health Policy 2014–2030.	“Development … involved a multi-stakeholder consultative and participatory process with contributions from county, national and international partners.”	pp. ii–iii	2.8	The National Malaria Policy 2024 provides an updated, equity-driven, and UHC-aligned framework for malaria control and elimination. It institutionalizes devolution, multisectoral coordination, community participation, and gender equity. The main gap remains the absence of explicit household financial-risk protection and grievance channels, but implementation, inclusion, and accountability systems…
Kenya	TB	Guideline for Integrated Tuberculosis, Leprosy and Lung Disease In Kenya	2017		Ministry of Health	Guidelines	final	https://nltp.co.ke/wp-content/uploads/2020/10/Untitled.pdf	english	3	N	N	N	N	N	“Community health volunteers (CHVs) detect and report signals… Linkages between the community and facilities are critical to create demand for quality services and enhance adherence.”	247 to 251	2	N – No explicit insurance mechanism; care integrated within public facilities providing free diagnosis and treatment of TB and leprosy.	N – No household-cost tracking tools defined.	Y – Program performance tracked through M&E and NTLD-P indicators (e.g., treatment success rate, HIV testing coverage).	“Some Performance Indicators for the NTLD-Program Target … Treatment Success Rate 90%; HIV testing for TB patients 100%.”	3	3	Y	Mixed – Ministry of Health, Counties, and partners (WHO, CDC, USAID, PATH, MSF, Stop TB Partnership etc.).	National Tuberculosis, Leprosy and Lung Disease Program (NTLD-P) under the Ministry of Health.	“The NTLD-Program implements its activities within the framework of the National Strategic Plan for Tuberculosis, Leprosy and Lung Health 2015-2018.”	1	3	Y – Chapters on special populations and nutrition highlight pregnant women, children under five, and PLHIV.	Y – Community and non-state actors involved through CHVs and ENGAGE-TB approach reach informal and rural workers.	Y – Community-level and county-level integration explicitly address rural coverage.	“TB and Leprosy thrive in the community… enhanced collaboration and coordination between health care workers, communities and non-state actors to realize universal coverage.”	247 to 251	3	Y – Coordination with WHO, CDC, NASCOP, universities, county governments and NGOs acknowledged; technical working groups and TWGs active.	N – No explicit grievance mechanism outlined, though Patients’ Charter describes rights and responsibilities.	Y – Anchored within Kenya Health Policy and National Strategic Plan frameworks.	“Patients’ Rights and Responsibilities (Patients’ Charter)… Governance at the Community Level … Monitoring community engagement.”	254 to 266	2.8	The Guideline for Integrated Tuberculosis, Leprosy and Lung Disease in Kenya (2017) embodies a holistic approach linking clinical care with social determinants, nutrition, and community participation. It aligns with the End TB Strategy and Kenya’s UHC agenda, embedding equity and multisectoral coordination across service levels. Financial-protection gaps persist, but implementation and social sup…
Kenya	TB	Guidelines on the Programmatic Management of Tuberculosis Preventive Therapy (PMTPT)	2020		Ministry of Health	Guidelines	final	https://chskenya.org/wp-content/uploads/2022/04/GUIDELINES-ON-THE-PROGRAMMATIC-MANAGEMENT-OF-TUBERCULOSIS-PREVENTIVE-THERAPY-PMTPT-2020.pdf	english	3	N	N	N	N	N	“Support groups offer opportunities for additional counselling and experience sharing and are an avenue for developing/strengthening life skills… Some support groups also engage in economic empowerment activities.”	26 to 27	2	Y – Free TPT commodities, monitoring, and follow-up integrated into HIV and TB care within public facilities; no out-of-pocket cost for eligible clients.	N – No economic burden or cost tracking indicators defined.	Y – Monitoring and Evaluation system tracks implementation, adherence, and outcomes through standardized national tools (MOH 731, KHIS, TIBU).	“Monitoring is the routine tracking of service and program performance… using standard tools as described below and annexed in these guidelines.”	17 to 18	3	Y	Mixed – Supported by WHO, USAID, CDC, CHAI, EGPAF, and MoH.	Division of National Tuberculosis, Leprosy and Lung Disease Program (DNTLD-P) and NASCOP.	“The development of this guideline involved stakeholders’ engagement and adaptation of WHO guidelines… with support from WHO, USAID, CDC, CHAI, EGPAF, and others.”	vi	3	Y – Pregnant women included as explicit target group; safe in all trimesters.	Y – Includes healthcare workers, prisoners, PLHIV, and other high-risk occupational groups.	Y – Delivered through integrated public health facilities and CHVs nationwide.	“Pregnancy may increase the risk of LTBI progression to active TB… women who are pregnant should not be exempted from TPT if they fall in the at-risk population.”	5	3	Y – Joint leadership by NTLD-P and NASCOP, multi-agency collaboration with WHO, USAID, EGPAF, and county governments.	N – No patient grievance channel defined, but standardized M&E ensures accountability.	Y – Anchored in National TB Strategic Plan and WHO End TB Strategy.	“The development of this guideline has been a participatory process involving various stakeholders… to ensure the successful production of this guideline.”	v to vi	2.8	The Programmatic Management of Tuberculosis Preventive Therapy Guidelines (2020) represent a highly coordinated and equity-oriented national policy advancing Kenya’s End TB commitments. It institutionalizes preventive therapy across risk groups, integrates service delivery under UHC, and leverages donor–government partnerships. Although explicit financial-risk indicators and grievance channels ar…
Kenya	TB	Integrated Guideline for Tuberculosis, Leprosy and Lung Disease (2021)	2021		Ministry of Health	Guidelines	final	https://chskenya.org/wp-content/uploads/2022/04/INTEGRATED-GUIDELINE-FOR-TUBERCULOSIS-LEPROSY-AND-LUNG-DISEASE-2021.pdf	english	3	N	N	N	N	N	“Patient support, human rights and social protection are integral components of TB, leprosy and lung disease care… community health volunteers create public demand and link patients to services.”	§17.1–17.3, pp. 363–367	2	Y – Services covered under Kenya’s UHC initiative, free TB diagnosis and treatment through public facilities.	Y – TB Catastrophic Cost Survey (2017) highlighted 27% of households facing catastrophic expenditure, forming the baseline for social protection actions.	Y – Recording and reporting integrated within KHIS and MOH 711, tracking financial and access indicators.	“Nutritional status assessment, intervention and monitoring is a crucial component of TB care… the 2017 Catastrophic Cost survey found between 27–32% of households faced catastrophic expenditure.”	§1.5, p.4	3	Y	Mixed – Government and development partners co-fund implementation and logistics.	Division of National Tuberculosis, Leprosy and Lung Disease Program (DNTLD-P).	“The review involved extensive deliberations with stakeholders… supported by WHO, USAID, CDC, CHAI, Amref Health Africa, and others.”	Acknowledgement (p. xiv)	3	Y – Women (especially pregnant/lactating) explicitly mentioned; gender-based violence and psychosocial needs addressed.	Y – Community outreach includes workplaces, prisons, informal settlements, and high-risk congregate settings.	Y – Community outreaches prioritize rural and underserved areas, refugees, and nomadic populations.	“Community outreach interventions include congregate settings, workplaces, informal settlements, and areas with poor access… TB in pregnancy and lactation addressed in Ch.6.”	Ch.2 (§2.5, pp. 21–24) and Ch.6 (§6.7, p.150)	3	Y – MoH-led DNTLD-P coordinates with county health teams, CHVs, NGOs, and donor agencies.	N – No formal grievance system outlined; accountability enforced through M&E and county review mechanisms.	Y – Anchored in Kenya’s UHC framework and the Constitution of Kenya (CoK) guaranteeing health as a right.	“Every health care provider has the professional responsibility to record and report all cases treated using standardized tools… coordination with state and non-state actors.”	Ch.1 (§1.7–1.8, pp.4–5); Ch.20 (§20.1–20.3, pp.425–427)	2.8	The Integrated Guideline for Tuberculosis, Leprosy, and Lung Disease (2021) provides a unified, patient-centered framework emphasizing equity, integration, and multisectoral coordination. It operationalizes UHC principles by offering free TB care, institutionalized nutrition and psychosocial support, and robust community engagement. While direct financial transfers and grievance systems are limit…
Kenya	TB	National Strategic Plan for Tuberculosis, Leprosy and Lung Health (NSP) 2023/24–2027/28	2023	2023/24–2027/28	Ministry of Health	Guidelines	final	https://nltp.co.ke/wp-content/uploads/2024/01/NSP_2023-24-%E2%80%93-2027-28_11_01_2024Final.pdf	english	3	N	N	N	Y	N	“Inclusion of TB services as part of the basic benefit package under Kenya’s strategy to achieve universal health coverage, linking eligible TB patients to existing social protection programs.”	Executive Summary & Foreword (xiv–xv)	3	Y – UHC integration ensures TB care is part of the essential benefit package; zero-cost diagnosis and treatment through public facilities.	Y – Zero catastrophic cost is a national impact target; 27% baseline from the 2018 TB cost survey adopted for progress monitoring.	Y – M&E framework with logical matrix for catastrophic cost indicator and UHC linkage.	“Zero families facing catastrophic costs from the management of TB, Leprosy or lung disease.”	74 to 85	3	Y	Mixed – Domestic financing, Global Fund, USAID, CDC, WHO, and other development partners.	Division of National Tuberculosis, Leprosy and Lung Disease Program (DNTLD-P), MoH.	“Full implementation of the NSP will require sustained investments of Ksh 93 billion… inclusion of TB services as part of the UHC benefit package.”	95 to 99	3	Y – Gender Equality and Social Inclusion (GESI) framework integrated; special focus on women, children, adolescents, and persons with disabilities.	Y – NSP explicitly includes workplace outreach, prison programs, and migrant/miner settings through PPM and CHV frameworks.	Y – County-level adaptation for 47 counties, outreach for pastoralist and underserved populations.	“Stakeholders across 47 counties… triangulation ensured both national and sub-national priorities are considered… discussions included non-clinical realms such as nutritional support, education, and social protection.”	§1.2.2 (pp.6–7) & §2.3.2 (pp.18–19)	3	Y – Multi-sectoral accountability framework (MAF) guiding national, county, civil society, and private sector coordination.	N – No explicit patient grievance mechanism mentioned, though participatory M&E and CLM systems serve accountability role.	Y – Anchored in Kenya Constitution 2010 (right to health), Vision 2030, Kenya Health Policy 2014–2030, and WHO End TB Strategy.	“Government stewardship and accountability are central… supported by robust monitoring and evaluation and community-led approaches.”	§1.1–1.2 (pp.3–5) & §4.1–4.5 (pp.74–81)	3	The National Strategic Plan for Tuberculosis, Leprosy, and Lung Health (2023/24–2027/28) presents an ambitious, evidence-based framework to align Kenya’s TB response with global End TB targets. It emphasizes patient-centered care, social protection, multisectoral partnerships, and decentralization through counties. With clear costing (KSh 93 billion), equity mainstreaming, and integrated M&E and …
Kenya	TB	Guidelines for the Management of Tuberculosis and Leprosy in Kenya, 2013	2013		Ministry of Health	Guidelines	final	http://guidelines.health.go.ke:8000/media/TB_Treatment_GUIDELINES_2013.pdf	english	2	N	N	N	N	N	“Every TB patient should be encouraged to identify a treatment supporter… This will ensure adherence and minimize defaulting.”	10	1	N – No reference to health insurance, fee waivers, or subsidies; TB treatment assumed to be provided free in public health facilities.	N – No mention of patient cost or catastrophic expenditure tracking.	N – Monitoring framework focuses on clinical and epidemiologic indicators only.	“Treatment of all forms of tuberculosis is provided free of charge in public facilities.”	5	3	Y	Mixed – Government, WHO, USAID, CDC, and other development partners.	Division of Leprosy, Tuberculosis and Lung Disease (DLTLD).	“The National TB Programme (DLTLD) is responsible for planning, coordination, monitoring and evaluation of all TB and Leprosy activities.”	7	2	N – No explicit gender lens, but mentions special considerations for children and PLHIV.	Y – Community-based DOTS covers urban slums, workplaces, and rural areas.	Y – Emphasizes decentralization of diagnosis and treatment to lower-level facilities.	“All facilities providing TB services must ensure that DOTS is available and accessible to patients at all levels, including peripheral health units.”	10	3	Y – Coordination with WHO, CDC, NGOs, and community partners through national and county structures.	N – No explicit patient grievance procedure, but supervision and quarterly review mechanisms present.	Y – Anchored in the National Health Sector Strategic Plan II and WHO End TB Strategy principles.	“Quarterly review meetings shall be conducted at all levels to assess program performance and address implementation challenges.”	89	2.2	The Kenya National Guidelines for the Management of Tuberculosis and Leprosy (2013) established a structured programmatic framework for TB control under NTLD-P. It emphasized free diagnosis and treatment, community-based DOTS, and strong coordination with partners. However, it lacked explicit financial protection and gender-sensitive approaches. Overall, the policy demonstrates moderate readiness…
Malawi	Multi	Health Sector Strategic Plan II (HSSP II) 2017–2022 – Ministry of Health, Malawi	2017	2017 - 2022	Government of the Republic of Malawi	Strategy	final	https://extranet.who.int/countryplanningcycles/sites/default/files/planning_cycle_repository/malawi/health_sector_strategic_plan_ii_030417_smt_dps.pdf	english	2	N	N	N	N	N	“The Basic Health Package… available to all Malawians, free at the point of access, since 2004.”	8 to 9	2	Y – References to exploring national health insurance and health fund mechanisms to expand domestic financing.	N – No explicit measurement plan for catastrophic costs; financial protection discussed conceptually under UHC.	N – M&E framework tracks service delivery and health outcomes, not household expenditures.	“Feasibility of a national health insurance scheme and establishment of a health fund were explored.”	9	3	Y	Mixed – Domestic budget, donor aid (DFID, USAID, World Bank, WHO, Global Fund).	Ministry of Health, District Health Offices, Central Hospitals, Development Partners, and CSOs.	“The five-year cost of the HSSP II is estimated to be USD $3,189 million… implemented by DHOs, central hospitals, development partners, civil society organisations, NGOs and other health stakeholders.”	9 to 10	3	Y – Integrates gender equality: “Women’s involvement in health care decisions increased from 55% to 68%.”	Y – Addresses informal employment (89%) and equitable access through decentralization and community-based HSAs.	Y – Rural coverage prioritized; 76% of population within 8 km of a health facility, with goal to close rural gaps.	“84% of the population lives in rural areas… The HSSP II aims to achieve universal health coverage of quality, equitable and affordable health care.”	8; 14 to 15	3	Y – Development involved MoH, DFID, WHO, USAID, World Bank, CSOs, CHAM, and private sector actors.	N – No explicit patient complaint mechanism, but supervision, audits, and performance reviews ensure oversight.	Y – Anchored in the Republican Constitution and Malawi Growth and Development Strategy (MGDS II).	“The HSSP II will be monitored and evaluated using a set of indicators… MoH will work towards a harmonized country-led M&E framework.”	9 to 10; 59	2.6	The Health Sector Strategic Plan II (2017–2022) of Malawi establishes a robust framework for achieving universal health coverage through an expanded Basic Health Package (BHP) and health systems strengthening. The plan integrates donor and domestic financing, decentralizes service delivery, and prioritizes rural, gender, and equity considerations. Although direct social protection and catastrophi…
Malawi	Multi	National Health Financing Strategy (NHFS) 2023–2030 – Ministry of Health, Malawi	2023	2023 - 2030	Ministry of Health	Strategy	final	https://p4h.world/app/uploads/2024/04/Health-Financing-Strategy_Final_-9-January-2023_For-Launch_Signed1.x24228.pdf	english	2	N	N	N	N	N	“Solidarity is realised through tax contributions and donor financing, which ensure that individuals unable to pay for services can access the same for free at the point of care.”	viii	3	Y – Proposes voluntary and national health insurance, health trust funds, and legislation for health financing to improve prepayment coverage.	Y – Targets include halving catastrophic and impoverishing expenditure rates by 2030; baseline 4.2% → 2.1%.	Y – M&E framework tracks equity-adjusted financial risk protection, catastrophic payments, and medical impoverishment indicators.	“Percentage of households making catastrophic payments for healthcare using 10% of total consumption basket spent on healthcare: 4.2% baseline → 2.1% target by 2030.”	x to xi	3	Y	Mixed – Domestic resources, innovative taxes, pooled donor funds, and community participation.	Ministry of Health (MoH), Health Financing Division, Health Economics Policy Unit (HEPU), Ministry of Finance, and Local Government.	“Stakeholders have committed to increase resources per capita per annum from US$40 to US$86 by 2030 and to double the amount managed by GoM to at least 80% of total health expenditure.”	v; 35 to 36	3	Y – Targets equity-adjusted RMNCH index increase from 57.6% to 81.4%; gender equity central to M&E framework.	Y – 89% informal workforce recognized; the Strategy explicitly acknowledges challenges in contribution collection and aims to expand prepayment mechanisms.	Y – Addresses rural access through equitable resource allocation formulae and subnational fiscal transfer mechanisms.	“High poverty and informal employment rates imply difficulty in implementing contributory schemes; equity-based fiscal transfer formula approved to enhance allocative efficiency.”	4 to 5; x	3	Y – Governance shared across MoH, MoF, Local Government, CSOs, CHAM, and partners via a Health Financing Technical Working Group (HF-TWG).	N – No specific patient grievance structure mentioned, though oversight by audit offices and participatory accountability through HCMC committees exist.	Y – Anchored in Constitution, National Health Policy (2018–2030), Vision 2063, and new legal instruments: Voluntary Insurance Law, Health Trust Funds Law, National Health Financing Law.	“Strengthen leadership, governance, and accountability mechanisms… institute more and better ways of purchasing healthcare services and enact specific health financing laws.”	v to vi; 37 to 41	2.8	The National Health Financing Strategy (NHFS) 2023–2030 provides a comprehensive framework to achieve Universal Health Coverage (UHC) in Malawi. It operationalizes the “one plan, one budget, one M&E” principle and establishes measurable equity and financial protection indicators. With explicit costing, institutional mandates, and reforms in pooling and purchasing mechanisms, it demonstrates high …
Malawi	Multi	Malawi National Community Health Framework 2023–2030 – Ministry of Health	2023	2023 - 2030	Ministry of Health	Strategy	final	https://www.hcwpolicylab.org/wp-content/uploads/2024/07/Malawi-National-Community-Health-Framework-2023-2030.pdf	english	3	N	N	N	N	N	“HSAs will receive support in the form of supervision, logistics, and incentives to ensure effective delivery of the Essential Health Package at community level.”	32	2	N – Framework focuses on service delivery and workforce, not insurance; health financing guided by the NHFS 2023–2030.	N – No explicit household economic tracking; relies on health-sector-level financial protection goals.	Y – M&E indicators include community health coverage, service utilization, and equity, indirectly reflecting financial access.	“The framework aligns with the National Health Financing Strategy and UHC roadmap to ensure that community health services remain accessible and affordable.”	45	3	Y	Mixed – Government, Global Fund, UNICEF, USAID, and other partners.	Community Health Services Section (CHSS), Ministry of Health.	“Implementation will be guided by the One Plan, One Budget, One M&E principle, aligning partner resources and government funding for efficient community health delivery.”	52	3	Y – Gender, youth, and disability mainstreaming integrated through GESI principles.	Y – Community health targets the informal sector, households, and hard-to-reach populations through HSAs and volunteers.	Y – Prioritizes remote and underserved communities, emphasizing equity in service distribution.	“Community health interventions will prioritize rural and underserved populations, ensuring gender equality, inclusion, and resilience.”	22	3	Y – Joint coordination under the National Community Health Coordination Platform involving MoH, NGOs, local councils, and communities.	Y – Community Health Committees and Health Facility Advisory Committees handle complaints and social accountability.	Y – Anchored in the Health Sector Strategic Plan III and NHFS 2023–2030, under the National Health Policy 2018–2030.	“Accountability mechanisms include community scorecards and feedback platforms managed through health committees at local level.”	54	2.8	The Malawi National Community Health Framework (2023–2030) provides a cohesive structure to operationalize community health under the UHC agenda. It formalizes CHW roles, strengthens supervision, ensures fiscal alignment, and embeds gender and equity throughout. Despite limited direct financial protection mechanisms, its strong governance, resource coordination, and local accountability mechanism…
Malawi	Multi	Malawi Health Sector Strategic Plan III (2023 – 2030)	2023	2023 - 2030	Ministry of Health	Strategy	final	https://p4h.world/en/documents/health-sector-strategic-plan-2023-2030-reforming-for-universal-health-coverage/	english	3	N	N	N	N	N	“The HSSP III has placed communities at the heart of service provision … and aims to empower communities to take charge of their health through the introduction of equitable and community-led domestic health financing mechanisms.”	10 to 11	3	Y – Free primary care via tax and donor funding; strategic purchasing and Health Benefits Package (HBP) to protect households from catastrophic costs.	Y – Financial risk protection index tracked (94 – 97 %); UHC monitoring includes financial risk metrics.	Y – M&E framework and UHC cube include coverage, quality, and financial protection dimensions.	“The goal of the HSSP III … is to move towards UHC by improving health status, financial risk protection and client satisfaction.”	11 to 12; 23 to 24	3	Y	Mixed – Government, Health Services Joint Fund, World Bank, GFF, CHAI, WHO, UNICEF and others.	Ministry of Health (Department of Planning and Policy Development) with Health Sector Working Group.	“Implementation will be based on an HSSP III operational plan … The Health Sector Working Group will steer the ‘One Plan, One Budget, One Report’ process.”	12; 75 to78	3	Y – Explicit gender, youth and disability mainstreaming via Gender Policy and GESI principles.	Y – Targets informal sector through universal PHC and community coverage.	Y – Prioritizes rural and underserved areas; CHAM support outside 8 km radius of public facilities.	“Community health interventions will prioritize rural and underserved populations ensuring gender equality and inclusion.”	17 to 18; 45	3	Y – Health Sector Working Group and District Stakeholder Forums coordinate multi-sectoral implementation.	Y – Community scorecards, feedback mechanisms and facility committees ensure social accountability.	Y – Anchored in National Health Policy 2018 and Public Financial Management Act 2022; aligned with Malawi 2063 Vision.	“The district stakeholder forum will provide overall multi-sectoral and partner coordination at district level … Government, donors and partners will be guided by MOUs and a Code of Conduct.”	12; 75 to 79	3	The Malawi Health Sector Strategic Plan III (2023–2030) sets a unified national framework for achieving Universal Health Coverage through systemic reforms—“One Plan, One Budget, One M&E.” It embeds equity, gender mainstreaming, and financial risk protection while restructuring financing and accountability systems for efficiency and transparency. Strong governance, a defined Health Benefits Packag…
Malawi	Multi	Malawi National Health Policy (2018–2030)	2018	2018 - 2030	Ministry of Health	Policy	final	https://p4h.world/en/documents/malawi-national-health-policy-towards-universal-health-coverage/	english	3	N	N	N	N	N	“Government provides free EHP services at point of delivery in public health facilities. Where there is no public facility within an 8 km radius, CHAM provides a package of preselected services for free at point of delivery through Service Level Agreements.”	2	3	Y – Policy introduces universal and mandatory health insurance for formal and non-poor informal sectors; maintains free EHP for the poor.	Y – Targets reduction of out-of-pocket expenditure from 10.8 % (2015) to 7 % by 2030; increase NHIS coverage to 50 %.	Y – Includes financial risk protection indicators under Chapter 3 (Policy Goal 3.1.3).	“Proportion of out-of-pocket payment for health as a share of total health expenditure reduced from 10.8 % in 2015 to 7 %. Proportion of the population covered by the National Health Insurance Scheme increased … to 50 %.”	14 to 15	3	Y	Mixed – Government, donors, and CSOs with strong alignment under the Sector Wide Approach (SWAp).	Ministry of Health and Population (MoHP), Health Sector Working Group (HSWG).	“The cost of HSSP II for the first five year period … is estimated at $ 2,613 Million. The resources will be provided by Government, Donors and CSOs.”	30 to 31	3	Y – Gender sensitivity is a core value; equity and human-rights-based approach mandated (Guiding Principles § 2.3).	Y – Policy expands mandatory insurance to informal sector and ensures free EHP for low-income populations.	Y – Equity-driven allocation of services within 5 km radius and decentralization through local councils.	“All the people of Malawi shall have the right to good health, and equitable access to health services without any form of discrimination … based on ethnicity, gender, age, disability, religion, political belief, geographical location, or economic … conditions.”	11 to 12	3	Y – Implementation through MoHP, HSWG, district councils, private sector, and civil society, under Office of the President and Cabinet.	Y – Facility and community-level oversight through Health Facility Committees and participatory monitoring mechanisms.	Y – Linked to Constitution §13(c), Public Health Act 1948, Local Government Act 1998, Public Finance Management Act 2003, PPP Act 2011.	“The Office of the President and Cabinet will be responsible for providing policy guidance, direction and monitoring … The Health Sector Working Group will enhance coordination across multiple stakeholders to avoid duplication.”	28 to 29	3	The Malawi National Health Policy (2018–2030) serves as the country’s overarching framework for Universal Health Coverage, integrating service delivery, financial protection, and governance reforms. It codifies equity, decentralization, and accountability as core principles, introduces a national health insurance scheme, and links implementation to a costed operational plan under the Health Secto…
Malawi	Multi	One Health Malawi	2024		One Health	Strategy	final	www.onehealthmw.org	english	2	N	N	N	N	N	“Education and awareness campaigns are run regularly to inform communities about healthy practices, disease prevention, and sustainable use of resources.”	Introduction section	1	N – No mention of insurance or formal financing mechanisms; relies on multisectoral prevention rather than economic safety nets.	N – No tracking of household health expenditures or cost protection indicators.	N – M&E activities focus on surveillance and outbreak prevention metrics, not financial burden.	“Successful public health interventions require the cooperation of human, animal, and environmental health partners.”	“One Health Approach” section	3	Y	Mixed – National coordination with support from donors (USAID, WHO, FAO, UNEP, CDC).	One Health Malawi Secretariat under Ministry of Health, Agriculture, and Environmental Affairs.	“NGOs, local communities, governmental authorities, and international organizations work together to create and implement strategies for disease prevention, sustainable farming, wildlife conservation, and overall health improvement.”	Overview & Coordination sections	3	Y – Focus on rural livelihoods and community health, implicitly benefiting women and smallholder farmers.	Y – Targets rural farmers and informal agricultural workers most exposed to zoonotic and environmental risks.	Y – Rural and agrarian communities are primary beneficiaries through zoonosis prevention and environmental protection.	“This holistic approach is essential in ensuring food security, improving nutrition, and maintaining the economic well-being of the rural population in Malawi.”	“Context and Challenges” section	3	Y – Involves human, animal, and environmental health sectors; multi-agency network under national steering committee (OHMW).	N – No explicit citizen feedback or accountability mechanism described.	Y – Aligned with Sustainable Development Goals (SDGs 1, 2, 3, 6, 13, 15) and Malawi’s national health and environmental laws.	“Successful public health interventions require the cooperation of human, animal, and environmental health partners … No one sector can address issues at the animal-human-environment interface alone.”	“One Health Approach” section	2.4	The One Health Malawi Framework adopts a holistic, cross-sectoral model linking human, animal, and environmental health. It aligns with the SDGs and national sustainability goals, emphasizing zoonotic disease prevention, food security, and climate resilience. While implementation partnerships and rural targeting are strong, explicit financial protection and household-level economic mitigation are…
Malawi	HIV	Malawi Extended National Strategic Plan for HIV and AIDS 2023–2027	2023	2023 - 2027	Ministry of Health	Strategy	final	https://www.prepwatch.org/wp-content/uploads/2024/08/Malawi_National_Strategic_Plan_HIV_extended_2023-202711.pdf	english	3	N	N	N	N	N	“Special efforts will be made to establish or strengthen integration and linkage of services across disease programs within the health sector and across the social sector to address the multifaceted social determinants and consequences of HIV.”	3 to 5	3	Y – HIV services are free at the point of delivery under public financing; strategic alignment with the National Health Financing Strategy 2023–2030 ensures sustainability.	Y – NSP aligns with HSSP III and Health Financing Strategy monitoring financial risk protection and domestic financing expansion.	Y – Resource mapping and cost-effectiveness modelling (Goals model, 2022) incorporated for efficient allocation.	“Special efforts will be made to establish or strengthen integration and linkage … to ensure a resilient health and social sector system that can withstand external shocks.”	11 to 12; 70	3	Y	Mixed – Government, Global Fund, PEPFAR, UNAIDS, WHO, CHAI, bilateral and private-sector contributors.	Ministry of Health (Department of HIV & AIDS) and National AIDS Commission (NAC) with multisectoral partners.	“The Ministry of Health provides overall leadership for the HIV response; the NAC will coordinate the national response and monitor implementation.”	68 to 92	3	Y – Explicit gender and rights-based strategies to reduce barriers and empower AGYW and KPs.	Y – Targets informal labourers, migrant workers, AGYW, key and vulnerable populations (KPs, FSW, MSM, TG, PWID).	Y – Subnational data-driven targeting of high-incidence districts and rural populations.	“Implementation … will target high HIV incidence areas and potentially vulnerable populations such as AGYW, women aged 25–29, men, children, and socially marginalized populations including migrant labourers.”	11 to 12; 18 to 33	3	Y – Coordinated by NAC; multisectoral implementation across MoH, MoGCDSW, private sector, CSOs, and development partners.	Y – Emphasizes participatory monitoring and community feedback through local councils and CSO networks.	Y – Anchored in HIV and AIDS (Prevention and Management) Act No. 9 of 2018 and aligned to the Constitution, Malawi 2063, and National Health Policy.	“This revised NSP demonstrates Government of Malawi’s strong commitment towards a multi-sectoral HIV and AIDS response led by the Ministry of Health and coordinated by the NAC, with the meaningful participation of all partners.”	68 to 72	3	The Malawi Extended National Strategic Plan for HIV and AIDS 2023–2027 provides a robust, multisectoral roadmap to eliminate HIV as a public health threat by 2030. Building on the 95-95-95 success, it integrates social and structural determinants, gender equity, and rights-based approaches. With clear alignment to Malawi Vision 2063, HSSP III (2023–2030), and the National Health Financing Strateg…
Malawi	HIV	Malawi Clinical HIV Guidelines, 4th Edition (2018)	2018		Ministry of Health	Guidelines	final	https://differentiatedservicedelivery.org/wp-content/uploads/malawi-clinical-hiv-guidelines-2018-1.pdf	english	3	N	N	N	N	N	“HCC services should be established in ART and MNCH clinics … Family members can be seen in the consultation room at the same time … Make family appointments to encourage family members to attend together for HIV services.”	11 to 12	3	Y – All HIV services and ARVs provided free under the Essential Health Package (EHP).	Y – Universal ART eligibility and routine viral load monitoring reduce economic burden by preventing hospitalisation and advanced disease.	Y – Implementation plan with monitoring checklists and M&E tools for programmatic cost efficiency and supply management.	“This document defines the framework for Malawi’s National HIV Programs … Considering public health benefits and risks, as well as funding and resource implications, deviations from these guidelines are not supported by the Ministry of Health.”	10	3	Y	Mixed – MOH budget and donor pool via HIV Program Supply Management (§24).	Department for HIV and AIDS, Ministry of Health and Population.	“Facilities start implementing the new policies when at least two health workers have passed the 2018 refresher trainings. The policy changes will be communicated by circular to all District Health Offices and facilities.”	10; iv to v	3	Y – Dedicated PMTCT strategy for women and girls, adolescent treatment support, and family-centred care model.	Y – Inclusive coverage for all PLHIV including informal sector through universal ART eligibility.	Y – Guidelines designed for use at district and community levels by HSAs and midwives; standardised for rural facilities.	“These guidelines standardise clinical management … using an integrated approach. They also incorporate relevant protocols from other national guidelines (TB, IPT, FP, STI and Reproductive Health).”	6; 13 to 14	3	Y – Technical Working Groups for PMTCT, ART, HTS, Paediatric HIV and supply chain oversight.	N – No explicit patient feedback mechanism; accountability mainly technical and programmatic.	Y – Anchored in Revised Policy for PMTCT and ART (2010) and aligned with WHO 2017 Recommendations.	“The guidelines have been compiled by the joint Technical Working Groups for PMTCT, ART, HIV testing and Paediatric HIV under the leadership of the Department for HIV and AIDS.”	i to iii; iv	3	The 2018 Malawi Clinical HIV Guidelines consolidate national PMTCT and ART protocols into a single integrated framework covering testing, treatment, and long-term management. They introduce universal ART eligibility and dolutegravir-based regimens, supported by a structured implementation plan and national training cascade. The guidelines prioritise family-centred and community integration, gende…
Malawi	HIV	Malawi Integrated Clinical HIV Guidelines – 1st Edition, 2022	2022		Ministry of Health	Guidelines	final	https://dms.hiv.health.gov.mw/dataset/malawi-intergrated-clinical-hiv-guidelines-1st-edition-2022	english	3	N	N	N	N	N	“HIV services are part of the EHP… Establish HCC services in ART and MNCH clinics… Make family appointments to encourage family members to attend clinic together… Family members can be seen in the consultation room at the same time.”	11 to 12	2	Y – Services embedded in Malawi’s Essential Health Package (free at point of care); commodities already available/in-pipeline.	N – No explicit household cost or catastrophic-expenditure indicator in this guideline.	Y – Implementation plan, national rollout, refresher trainings, and commodities assurance support service availability (indirect financial protection).	“HIV services are part of the EHP… Table 2 outlines the HIV interventions to be offered at various service delivery points.” and “All diagnostic and treatment commodities included in this guideline are already available in country or in pipeline.”	10; 11 to 12	3	Y	Mixed – Government-led with partner support implied by national guideline and EHP context.	Department for HIV & AIDS, Ministry of Health; Technical Working Groups (PMTCT, ART, HIV testing, Paediatric HIV).	“Refresher trainings… commence in Q1 of 2022… All diagnostic and treatment commodities… available… The guidelines have been compiled by the joint Technical Working Groups… under the leadership of the Dept. for HIV and AIDS.”	1; 10	3	Y – Dedicated services for pregnant/breastfeeding women; paediatric and adolescent schedules; family-centred model.	Y – Universal, facility- and outreach-based integration across OPD, ANC, maternity, FP, TB and community outreach covers informal/rural populations.	Y – Integrated package across service points including outreach supports rural access.	“Table 2: Integrated provision and scheduling of clinical HIV services” spanning ANC, maternity, postnatal, FP, TB clinic, outreach; “HCC is designed to facilitate clinical monitoring… for family members affected by HIV.”	11 to 12	3	Y – Developed by national TWGs; coordinated under MoH Department for HIV & AIDS.	N – No explicit patient grievance mechanism stated.	Y – Adapts latest WHO recommendations; aligns with national programme framework.	“This document defines the framework for Malawi’s National HIV Programs… deviations… are not supported by the Ministry of Health.” and “This 5th Edition is an adaptation of the latest WHO Recommendations.”	1	2.8	The 2022 Integrated Clinical HIV Guidelines operationalize universal, family-centred HIV services within the free EHP, specify a national implementation plan (training + commodity assurance), and embed integrated delivery across service points and outreach. Governance is clear via MoH/TWGs and alignment with WHO. The main gap is the absence of explicit household-cost monitoring or cash-based supp…
Malawi	HIV	Malawi National HIV and AIDS Policy (2022–2027)	2022	2022 - 2027	Ministry of Health	Policy	final	https://www.aidsmalawi.org.mw/wp-content/uploads/2024/06/National-HIV-AIDS-Policy-2022-2027.pdf	english	3	N	N	N	Y	N	“Ensure provision of social and economic support to create resilience among young people living with HIV and the affected... Strengthen linkage with livelihood programmes to target malnourished PLHIV, TB, and chronically ill patients and their families.”	18 to 19; 41	3	Y – HIV treatment under Essential Health Package (EHP) is free; includes commitment to sustain funding via PPP and local resource mobilization strategy.	N – No explicit metric for household costs, but social support and domestic financing commitments reduce out-of-pocket burden.	Y – Implementation plan and M&E framework (Annex I & II) track intervention coverage and financial accountability.	“Treatment for these conditions and diseases is provided free of charge for all Malawians irrespective of socio-economic status... Government will roll out the local resource mobilization strategy.”	5 to 6; 28	3	Y	Mixed – Government, development partners, private sector via PPP and local resource mobilization.	Ministry of Health, National AIDS Commission, and line ministries (Gender, Local Government, Finance).	“The Policy has a detailed implementation plan attached as Annexure I… implemented 2022–2027… coordinated national response through MoH and NAC.”	30 to 36	3	Y – Explicit gender mainstreaming principle; addresses GBV, harmful norms, and empowerment of women and girls.	Y – Multi-sectoral interventions cover workplace, community, and household levels with PLHIV, AGYW, ABYM, key populations, and informal groups.	Y – Decentralized implementation via District Councils and community structures.	“Ensure full participation of PLHIV, key population and the affected individuals in economic development… Eliminate harmful practices… Promote social dialogue and wellness.”	19 to 22; 42 to 44	3	Y – Defined roles for ministries, NAC, CSOs, private sector, academia, and development partners.	Y – Includes reporting and feedback mechanisms for violations during emergencies.	Y – Anchored in HIV and AIDS (Prevention and Management) Act, 2018.	“HIV and AIDS (Prevention and Management) Act 2018 mandates MoH to lead the national HIV response… NAC to coordinate… Establish and strengthen reporting and feedback mechanisms of HIV violations.”	26 to 29; 30 to 35	3	The Malawi National HIV and AIDS Policy (2022–2027) provides a comprehensive legal and strategic framework for achieving epidemic control and sustaining progress toward SDG 3.3. It integrates HIV prevention, treatment, care, support, and social protection through multi-sectoral coordination and decentralized delivery. The policy embeds gender equality, livelihood empowerment, and free service pro…
Malawi	HIV	Malawi National Strategic Plan for HIV and AIDS 2020–2025 (Final, 2021)	201	2020 - 2025	Ministry of Health	Strategy	final	https://www.prepwatch.org/wp-content/uploads/2024/08/Malawi_National_Strategic_Plan_HIV_extended_2023-202711.pdf	english	3	N	N	N	Y	N	“The NSP will strengthen linkages between HIV interventions and social protection programmes such as the Malawi Social Cash Transfer and Public Works Programme to mitigate the socio-economic impact of HIV.”	30	3	Y – HIV services remain free under the Essential Health Package; includes domestic resource mobilization and costed programmatic plans.	N – No explicit household cost tracking, though NSP includes sustainability and local financing strategies.	Y – Costed Implementation Plan with financial monitoring indicators and periodic resource mapping (Annex 6).	“The NSP will ensure sustainability through increased domestic financing and efficiency gains, with the costing of interventions to guide investment priorities.”	34 to 35	3	Y	Mixed – Government, Global Fund, PEPFAR, UN agencies, and local private sector.	National AIDS Commission (NAC) under Ministry of Health coordination.	“The NAC will continue to coordinate resource mobilization, management, and monitoring of the implementation of the NSP through a multi-sectoral platform.”	40	3	Y – Focused gender strategy with actions addressing GBV, AGYW, and male engagement.	Y – Prioritizes informal and mobile populations through community-based service models.	Y – Geographic prioritization of high-burden rural districts; community health structures leveraged.	“The NSP adopts a human rights and gender-transformative approach to address inequalities, with special focus on adolescent girls, young women, men, and key populations.”	26	3	Y – Multi-sectoral governance structure involving government, civil society, private sector, and PLHIV networks.	Y – Policy commits to monitoring rights violations and ensuring community-level accountability.	Y – Guided by HIV and AIDS (Prevention and Management) Act (2018).	“Implementation will be anchored in the HIV and AIDS (Prevention and Management) Act 2018… ensuring rights protection and community accountability mechanisms.”	33 to 34	3	The National Strategic Plan for HIV and AIDS 2020–2025 offers a costed, multisectoral blueprint aligning with the Malawi Growth and Development Strategy III and the HIV Act (2018). It mainstreams social protection, gender equity, and livelihood interventions while ensuring sustainability through domestic financing. Institutional leadership by the NAC and a robust M&E system position the NSP as a …
Malawi	HIV	Revised National HIV Prevention Strategy 2018–2020 (Malawi)	2018	2018 - 2020	National AIDS Commission (NAC)	Strategy	final	https://www.aidsmalawi.org.mw/wp-content/uploads/2024/06/Revised-HIV-Prevention-Strategy.pdf	english	2	N	N	N	N	N	“Recognizing that availability of biomedical interventions... does not address underlying social determinants and behaviors that lead to HIV transmission, this strategy embraces the combination prevention approach that entails synergistic implementation of biomedical, behavioral and structural interventions.”	8 to 9	2	N – No explicit mention of cost coverage; however, HIV services are under the free Essential Health Package (EHP).	N – No household cost monitoring framework indicated.	Y – The strategy uses a Results-Based M&E framework tracking performance and resource use through NAC and the Ministry of Health.	“Monitoring and Evaluation allows for tracking programmatic processes and accounting for invested funds (accountability function).”	86 to 87	3	Y	Mixed – Government, UNFPA, UNAIDS, and development partners.	National AIDS Commission (NAC) and Ministry of Health (MOH).	“The success of the prevention strategy implementation... will require coordination of all sectors (public, private, civil society and development partners)... NAC is responsible for monitoring the epidemic and the national response.”	84 to 87	3	Y – Prioritizes adolescent girls and young women (AGYW), sex workers (FSW), MSM, transgender women, and youth.	Y – Private sector mandated to mainstream HIV and AIDS through workplace policies and programs.	Y – Focuses on scaling biomedical and behavioral interventions in high HIV burden (often rural) areas.	“It also emphasizes targeting these interventions at specific populations with unacceptably high HIV incidence, such as AGYW, HIV sero-discordant couples, FSW, MSM, and Transgender Women (TG).”	8 to 9	3	Y – NAC leads with participation of ministries, CSOs, private sector, and community organizations.	Y – CSOs assigned to ensure social accountability in implementation.	Y – Linked to National HIV and AIDS Strategic Plan (2015–2020) and guided by the National M&E Framework (2015–2020).	“Civil Society Organizations have been assigned a special responsibility of ensuring social accountability in the implementation of HIV interventions, while Community-Based Organizations... lead interventions in their communities.”	84 to 85	2.6	The Malawi Revised National HIV Prevention Strategy (2018–2020) advances a combination prevention framework integrating biomedical (VMMC, condoms, PrEP), behavioral, and structural interventions. It prioritizes AGYW, key populations, and high-burden regions, while assigning CSOs and CBOs accountability roles to ensure community ownership. Though financial protection mechanisms are not explicitly …
Malawi	TB	Malawi National Tuberculosis and Leprosy Control Strategic Plan 2021–2025	2021	2021 - 2025	Ministry of Health	Strategy	final	https://nkhokwe.kuhes.ac.mw/handle/20.500.12845/200	english	3	N	Y	Y	Y	N	“Expand coverage of social protection... Social Cash Transfer, Public Works Programme, Nutrition support and School Feeding Program, Savings and Loans Groups, Pro-poor Microfinance, Fertilizer Input Subsidy, Decent and Affordable Housing Programme.”	103 to 106	3	Y – TB diagnosis and treatment are free within the Essential Health Package; aligned with Universal Health Coverage commitments.	Y – Recognizes financial burden on patients and emphasizes accountability in resource use, including budgeting and expenditure frameworks.	Y – Includes detailed cost analysis and budget tables by pillar and result area with financial gap estimation.	“The total cost of TB and Leprosy NSP 2021–25 by pillar and result area… and the financial gap projected over 2021–25.”	121 to 130	3	Y	Mixed – Government, Global Fund, USAID, WHO, and other development partners.	National TB and Leprosy Control Programme (NTLP) under Ministry of Health.	“The NTLP... will coordinate all stakeholders in TB and Leprosy control, integrating community, civil society, and private sector contributions.”	81 to 118	3	Y – Addresses stigma, gender disparities, and rights barriers in TB access; emphasizes key and vulnerable populations.	Y – Includes workplace interventions and outreach to congregate and labor settings	Y – Focus on decentralizing services to community and peripheral facilities, ensuring rural access.	“Deliberate efforts to address TB key populations and associated stigma, gender and legal environment shall be made… Communities and Civil Society are central to ensuring human rights and social barriers are addressed.”	21 to 24	3	Y – Involves ministries, NGOs, CBOs, private sector, and communities.	Y – Includes grievance redress system and client satisfaction monitoring.	Y – Aligned with Malawi Growth and Development Strategy, Health Sector Strategic Plan, and End TB Strategy.	“Innovations include a grievance redress system and client satisfaction mechanisms to improve accountability and service delivery.”	116 to 120	3	The Malawi National Tuberculosis & Leprosy Control Strategic Plan (2021–2025) provides a comprehensive, costed, and equity-focused roadmap toward ending TB and leprosy. It integrates social protection mechanisms, ensures universal free care, promotes domestic and donor financing, and embeds grievance and M&E systems for accountability. The plan aligns with national development frameworks (MGDS, H…
Malawi	TB	National Tuberculosis and Leprosy Guidelines – Ninth Edition, 2024 (Malawi)	2024		Ministry of Health	Guidelines	final	https://www.kuhes.ac.mw/wp-content/uploads/2024/07/TB-and-Leprosy-Guidelines_Final_JUNE2024.pdf	english	3	Y	Y	N	Y	N	“Patient support… includes transport reimbursement, nutritional supplements, and linkage to social welfare programmes to mitigate socioeconomic barriers during TB and DR-TB treatment.”	101 to 103	3	Y – All TB and leprosy services are provided free of charge in public facilities.	Y – Guidelines acknowledge socioeconomic barriers and recommend patient-level support and resource mobilization.	Y – National monitoring and evaluation section mandates periodic reviews of patient cost and access barriers.	“TB services, including diagnosis and treatment, are offered free under the Essential Health Package… patient cost tracking is integrated within programmatic reviews.”	38 to 43; 125 to 128	3	Y	Mixed – Ministry of Health, Global Fund, USAID, WHO, and implementing partners.	National TB and Leprosy Programme (NTLP).	“The NTLP shall coordinate implementation with district TB officers, community structures, and partners to ensure alignment with the NSP 2021–2025.”	1 to 2	3	Y – Gender, youth, and key population–focused chapter addresses stigma, equity, and rights barriers.	Y – Community outreach and workplace TB screening included (e.g., prisons, mines, markets).	Y – Community-based mobile screening, contact investigation, and decentralization to health posts.	“Community-based TB contact investigation… includes mobile screening in congregate and hard-to-reach settings.”	15 to 17; 130 to 133	3	Y – Coordination through NTLP, MOH, and multisectoral actors including civil society, community organizations, and private sector.	Y – Introduces grievance and client feedback mechanisms for accountability and quality improvement.	Y – Anchored in National TB and Leprosy Control legal framework and aligned with End TB Strategy.	“Community, Rights and Gender in TB Programming ensures patient feedback, stigma reduction, and grievance handling mechanisms for accountability.”	130 to 133	3	The National Tuberculosis and Leprosy Guidelines (2024) integrate clinical standards with social protection, equity, and accountability mechanisms, marking a shift toward people-centered TB and leprosy care. The framework includes free services, integrated social support, costed and decentralized implementation, and a rights-based monitoring system. It demonstrates high readiness for sustainable,…
Malawi	Malaria	Guidelines for the Treatment of Malaria in Malawi (4th Edition, 2013)	2013		Ministry of Health	Guidelines	final	https://www.severemalaria.org/sites/default/files/content/document/Malawi%202013%20Edition%20of%20Malaria%20Treatment%20Guidelines_0.pdf	english	2	N	N	N	N	N	“All suspected cases of malaria should be confirmed by microscopy or malaria rapid diagnostic test (mRDT) before treatment. All malaria patients should receive treatment according to national policy at no cost within the public health system.”	1 to 2	3	Y – Malaria diagnosis and treatment are free at all levels under the Essential Health Package (EHP).	N – No tracking of out-of-pocket or household costs, but system designed to eliminate user fees for malaria services.	Y – Includes supervision, reporting, and sentinel surveillance for quality and access monitoring.	“Malaria diagnosis and treatment are offered free of charge in all public facilities… ensuring access to effective case management for all.”	8 to 12	3	Y	Mixed – Government of Malawi, WHO, PMI, CHAI, UNICEF, and SSDI-Services supported implementation and guideline dissemination.	National Malaria Control Programme (NMCP) – Ministry of Health.	“The guidelines were revised through the support of the Ministry of Health and partners, including WHO, PMI, CHAI, UNICEF, and SSDI-Services.”	Acknowledgements, p. iii	3	Y – Prioritizes pregnant women via IPTp-SP, and children under five through prompt treatment and prevention.	Y – The policy ensures access for all populations through community-based treatment and free services at peripheral facilities.	Y – Community Health Workers (HSAs) trained to manage malaria at village level, ensuring rural reach.	“All pregnant women should receive at least three doses of SP for IPTp… community-level management of malaria cases by Health Surveillance Assistants (HSAs) is encouraged.”	25 to 30	3	Y – Implementation through NMCP under Department of Preventive Health Services with WHO and partner support.	N – No patient-level complaint system, but includes supervision and data-driven performance reviews.	Y – Aligned with Malawi National Malaria Policy (2002) and WHO recommendations.	“Supervision, reporting, and monitoring shall be conducted regularly by NMCP and district malaria coordinators as part of the national M&E framework.”	54 to 55	2.8	The Guidelines for the Treatment of Malaria in Malawi (2013) translate national malaria policy into standardized case management protocols. The document enforces free, universal access to diagnosis and treatment, prioritizes pregnant women and children, and builds community-based capacity through HSAs. With strong institutional support and multisectoral coordination, it represents high implementa…
Malawi	Malaria	Malawi National Malaria Policy (2002)	2002		Ministry of Health	Policy	final	https://nkhokwe.kuhes.ac.mw/items/5766e98a-0e71-4d95-a080-97485686fdb2	english	2	N	N	N	N	N	“The policy covers the main areas of malaria control and prevention, namely effective case management… vector control measures as well as operational research and information, education and communication.”	Foreword, pp. iii–iv	2	N – No insurance or subsidy system mentioned; malaria treatment considered part of the Essential Health Package (EHP).	N – No household cost surveillance or catastrophic expenditure tracking included.	Y – The policy links malaria programming with the poverty reduction strategy and HIPC debt relief initiatives to strengthen fiscal protection indirectly	“The framework should be within the GOM National Health Plan and linked to… the poverty reduction strategy paper, the highly indebted poor countries (HIPC) debt relief initiative…”	10	3	Y	Mixed – Government, UNICEF, CDC, WHO, and donor agencies co-funded development and implementation.	Ministry of Health and Population (MOHP), National Malaria Control Programme (NMCP).	“The Ministry of Health and Population established the National Malaria Control Committee (NMCC)… and the National Malaria Control Programme (NMCP) to systematically study the efficacy of chloroquine and other antimalarial drugs and to develop sound management guidelines.”	6	3	Y – Emphasizes interventions for pregnant women including IPTp and insecticide-treated nets (ITNs).	Y – Encourages malaria control accessibility for all communities including rural and informal sectors through community-based drug availability and home care.	Y – Prioritizes decentralization and community-level access through health posts and trained TBAs.	“All pregnant women should receive at least two treatment doses of SP at least one month apart… Pregnant women should be encouraged to sleep under ITNs.”	15	3	Y – The National Malaria Control Committee (NMCC) and NMCP coordinate implementation with partners at all levels.	N – No explicit mechanism for client feedback or grievance resolution.	Y – Policy grounded in National Health Plan and Roll Back Malaria framework.	“The GOM will implement a coordinated, comprehensive and cost-effective IEC campaign to reach most of those at risk.”	21	2.6	The Malawi National Malaria Policy (2002) was a foundational framework integrating malaria control into the Essential Health Package and broader poverty reduction strategy. It institutionalized NMCP and NMCC governance, established free preventive and curative services, and emphasized equity for women and children. Although social and financial protection measures were indirect, the policy marked…
Malawi	Malaria	National Malaria Strategic Plan (NMSP) 2023–2030 – Malawi	2023		Ministry of Health	Strategy	final	https://mesamalaria.org/wp-content/uploads/2024/07/The-National-Malaria-Strategic-Plan-NMSP-2023-2030_Malawi-1.pdf	english	3	N	N	N	N	N	“This strategic plan reflects intents to address both geographic and financial challenges and inequities… by extending service provision to hard-to-reach areas and providing for malaria service provision free of charge at all service delivery points.”	Executive Summary, p.vii – viii	3	Y – All malaria services are free at point of care under the public-funded health system.	N – No direct household-cost surveillance, but plan integrates with the Health Financing Strategy to mobilize domestic resources and sustain free services.	Y – Resource mobilization and financing gap analysis included (≈ 51 % gap 2023–27), with costing and annual budget framework aligned to HSSP III.	“Providing for malaria service provision free of charge at all service delivery points under the public-funded health care system… implementation will face an average financing gap of 51 % for the first 4 years.”	Exec Summary vii–viii; 101 to 103	3	Y	Mixed – Government of Malawi, Global Fund, PMI, UNICEF, USAID, WHO, others.	Ministry of Health – National Malaria Control Programme (NMCP) under Community Health Services Unit.	“Implementation and monitoring … will be based on the ‘One Plan, One Budget, One Report’ principle by the MoH… interventions integrated into one package of health services.”	viii to ix; 95 to 103	3	Y – Dedicated objective to increase IPTp 3+ uptake from 56 % to 80 % by 2030; focus on pregnant women and under-5 children.	Y – Universal free access covers informal and rural populations through community-based delivery and health posts.	Y – Explicit priority to extend service provision to hard-to-reach areas; district stratification guides resource allocation.	“Plans have also been made to extend service delivery points to hard-to-reach areas while ensuring that services targeting most vulnerable population segments such as pregnant women and under-five children are given priority.”	2 to 3; vii to viii	3	Y – Institutional framework defines NMCP within MoH and multisectoral partnerships (WHO, ALMA, CSOs, district health teams).	N – No formal client feedback or grievance mechanism outlined; monitoring through M&E framework and surveys only.	Y – Aligned with HSSP III, MGDS III, and Global Technical Strategy 2016–2030.	“Implementation will be based on the decentralized architecture, with MoH headquarters providing policy or regulatory support only.”	viii to ix; 95 to 99	3	The National Malaria Strategic Plan 2023–2030 is a fully costed, evidence-based roadmap toward malaria elimination by 2030. It ensures free access to malaria services, targets equity and geographic coverage, integrates with the Health Sector Strategic Plan III, and embraces the “One Plan–One Budget–One Report” accountability model. With robust financing analysis, clear institutional roles, and al…
Mozambique	Multi	Advancing One Health Capacities in Mozambique: A Case Study of COHESA (Sept 2024)	2024		One Health Cases	Article	final	https://doi.org/10.1079/onehealthcases.2024.0023	english	2	N	N	N	N	N	“Mozambique has… implemented education and awareness campaigns to control and prevent zoonotic diseases… [and] partnered with NGOs… to provide training for farmers and livestock owners on disease prevention and control.”	Abstract; Background/Implementation sections	1	N – Document does not specify patient-level insurance, fee waivers, or subsidies.	N – No indicator/plan to measure household OOP or catastrophic health expenditure.	N – Baseline assessment and stakeholder mapping exist, but not tied to financial-risk tracking.	“Implementation of OH in Mozambique is growing with limited governmental funding… partnerships aim to strengthen OH governance capacities.”	Background; Governance	3	N	Mixed – Government (INS/MISAU) with partners: FAO, WHO, WOAH, USAID/COHESA, academia (UEM), NGOs, CISM, etc.	OH Secretariat hosted at Instituto Nacional de Saúde (INS); multisectoral OH Technical Working Group.	“Based at the Instituto Nacional de Saúde (INS), the OH Secretariat currently coordinates efforts to prioritize zoonoses, draft an OH Strategic Plan and formalize the OH Platform… activities include JEE (2016), National Action Plan for Health Security, OH strategic plan (2018→2023), cyclone and COVID-19 responses.”	Abstract; Background; Governance; Development of OH Strategic Plan	2	N – No explicit gender strategy in the case study (participation data given for KIIs/FGD but not a gender program).	Y – 81% of labour force in agriculture; trainings and OH actions target farmers, pastoralist/wildlife-interface communities.	Y – Focus on zoonoses at human-livestock-wildlife interfaces; outreach, education, and surveillance in affected rural areas.	“Mozambique is particularly vulnerable… approximately 81% of the country’s labor force is involved in agriculture… efforts to control rabies, anthrax, brucellosis; wildlife and ecosystem health initiatives (ANAC, UEM/CB).”	Background; Implementation	2	Y – Ministries of Health (MISAU), Agriculture (MADER), Land & Environment (MTA), Sea/Waters/Fisheries (MIMAIP); OH Platform and TWGs (zoonoses, AMR, food safety, WASH/biosafety).	N – No citizen grievance/feedback mechanism described.	Partial – Platform is operational but not yet fully institutionalized; inter-ministerial decree drafted and under legal services for approval; OHSP (2024–2029) finalized pending validation.	“The National OH Platform… is operational although it is not yet institutionalized… part of an interministerial decree… OH Strategic Plan finalized in Oct 2023 and should be validated… in 2024.”	Governance; Development of OH Strategic Plan	2	Mozambique’s OH system shows substantial implementation capacity (INS-hosted Secretariat, multisectoral TWGs, routine joint actions and emergency responses) and broad, non-monetary social support through education/training. However, household financial protection and formal accountability/legal anchoring are still developing (inter-ministerial decree pending; OHSP awaiting full validation). Equit…
Mozambique	Multi	Anuário Estatístico de Saúde 2024 – República de Moçambique (MISAU/DPC, publicado em Março 2025)	2025		Ministry of Health	Report	final	https://sisma.misau.gov.mz/docs/AE%202024%20Vers%C3%A3o%20Final%2022.04.2025%20publica%C3%A7%C3%A3o%20INE.pdf	portguese	2	N	N	N	N	N	“93% das mulheres tiveram parto em unidades de saúde… foram diagnosticados 107 325 casos de tuberculose… com uma taxa de sucesso de 95%… a malária registou 11,6 milhões de casos.”	Sumário Executivo	2	Y – Health services within SNS are provided free at point of use; no user fees for TB, HIV, malaria, maternal services.	N – No explicit household cost monitoring or catastrophic expenditure indicator.	Y – Annual tracking of execution rate (66% overall; 92% operations budget).	“A execução orçamental global do sector da saúde em 2024 atingiu 66%… gastos com pessoal 94%, bens e serviços 75%.”	Sumário Executivo; Recursos Financeiros	3	Y	Mixed – Government and partners (WHO, INE, UNICEF, Global Fund).	Ministério da Saúde (MISAU), Direcção de Planificação e Cooperação (DPC).	“A Direcção de Planificação e Cooperação (DPC)… assegura a produção, análise e disseminação das principais informações estatísticas de saúde.”	Contextualização; Ficha Técnica	3	N – Not specified; national coverage implies inclusion of informal workers.	Y – High focus on women (antenatal, delivery, cervical cancer screening, VBG reporting).	Y – Highlights access barriers (average 12 km to nearest facility; 17 700 inhabitants per US).	“A acessibilidade continua sendo um desafio… distância média até uma unidade sanitária é de 12 km… 76% das grávidas tiveram 4 CPN e 93% partos institucionais.”	Sumário Executivo; Rede Sanitária	3	Y – Joint work between MISAU, INE, and WHO for official statistics; aligns with PQG, PESS, PNDRH.	N – No public complaint mechanism, but strong formal accountability via DPC and INE validation.	Y – Based on Law 7/96 and Decree 12/82 establishing health data publication mandates.	“Ao abrigo da Lei 7/96… o INE delega oficialmente à Direcção de Planificação e Cooperação (DPC)… a publicação e difusão da informação estatística do Sector Saúde.”	Contextualização	2.6	The Anuário Estatístico de Saúde 2024 is an authoritative evidence document linking national data systems (SISMA, INE, DPC). It demonstrates strong institutional capacity, clear accountability, and system-wide monitoring of coverage, HRH, and outcomes. However, direct social protection instruments and catastrophic-cost tracking are missing, and rural access gaps persist despite service expansion.…
Mozambique	Multi	Plano Estratégico do Sector da Saúde (PESS) 2014–2019 – Extensão 2020–2024, República de Moçambique (MISAU, 2022)	2022	2020 -2024	Ministry of Health	Strategy	final	https://p4h.world/app/uploads/2024/08/Final_PESS-revisAo-ExtensAo_07-Marco-2021_30.8.2022.x24228.pdf	portguese	2	N	N	N	N	N	“A rede sanitária cobre no geral 70,2 % da população… a expansão do sistema comunitário e a participação do sector privado ainda é insignificante… o sector continua sub-financiado e altamente dependente de recursos externos.”	Sumário Executivo; Cap. 4	3	Y – SNS provides free primary care; essential programs (TB, HIV, malaria, maternal) covered by State.	N – No indicator for catastrophic expenditure; financial sustainability monitored through OneHealth costing and execution rates.	Y – Uses OneHealth Model for cost projections 2020–2024 (US$ 10.6 billion; 62 % financing gap); regular REO budget reviews.	“O exercício de custeamento… estima um total de US$ 10.649 milhões… estima-se um défice médio global de financiamento de 62 %.”	Sumário Executivo; Cap. 11	3	Y	Mixed – Government + donor (USAID, GFF, World Bank, UNICEF, WHO).	Ministério da Saúde (MISAU) – Direcção de Planificação e Cooperação (DPC).	“A implementação… será assegurada através do fortalecimento do sistema de planificação e orçamentação por programa… envolve instrumentos de alocação de recursos baseados na equidade.”	Sumário Executivo; Cap. 10	3	Y – Strong SRH, maternal, neonatal, adolescent health objectives; gender equity in TARV and FP coverage.	Implicit – Universal public provision covers informal workers through primary care network.	Y – Strategic objective 3 explicitly: “Reduzir as desigualdades geográficas e entre grupos populacionais.”	“Objectivo Estratégico 3: Reduzir as desigualdades geográficas e entre grupos populacionais, no acesso e utilização de serviços de saúde.”	Cap. 6 – Objectivos Estratégicos	3	Y – SWAp coordination mechanism revitalized; HPG and multi-sectoral groups (USAID, UNICEF, OMS, Banco Mundial).	N – No citizen complaint mechanism stated; oversight via Annual Joint Reviews (ACA).	Y – Grounded in Constituição (2018) and LOLE for decentralized governance.	“A revitalização dos mecanismos de coordenação no contexto do SWAp deverão criar espaços de monitoria conjunta da implementação do PESS.”	Cap. 13 (Monitoria & Avaliação)	2.8	The PESS 2014–2019 (Extensão 2020–2024) is Mozambique’s comprehensive sector-wide strategy aligning with PQG and Agenda 2025. It integrates universal access, decentralization, and financial sustainability through OneHealth costing, a clear monitoring matrix of 80+ indicators, and explicit equity and partnership goals. Gaps remain in direct social-protection and grievance mechanisms, but instituti…
Mozambique	Multi	Health Financing Policy Developments in Mozambique (Cristina Manzanares, P4H/MISAU, June 2020)	2020		P4H/Ministry of Health	Policy	final	https://p4h.world/app/uploads/2023/02/Health20Financing20policy20developments20in20Mozambique20-201720June202020.x80726.pdf	english	2	N	N	N	N	N	“From a HF perspective, it is important to transit to explicit rationing: To delimitate what is funded with pooled funds, what will be rationed (waiting lists, exclusions) and what will be required to be funded with fragmented funding (user fees).”	Section III – Health Financing Strategy 2020–30	3	Y – Proposes progressive introduction of Social Health Insurance (SHI) to complement tax-based NHS funding and maintain redistributive effects.	N – No direct catastrophic cost measurement framework, though financial sustainability and allocative efficiency are tracked through macro-fiscal reforms.	Y – Establishes regular fiscal dialogue between MoF and MoH, efficiency measurement, and expenditure tracking.	“Progressively introduce a Social Health Insurance (SHI)… to complement tax-based funding of the National Health Service… introduce compensation mechanisms for NHS.”	Section III – Ensure sufficient funding for the health sector	3	Y	Mixed – Government budget, earmarked taxes, and external funding (GFF, Global Fund, WB, WHO, P4H).	Ministry of Health (MISAU) – Directorate of Planning and Cooperation (DPC), with WHO and World Bank technical support.	“Permanent negotiation between MoH and MoF on allocation and transfer of sufficient funds to the sector, based on costed needs.”	Section III – Ensure sufficient funding for the health sector	3	N – Not explicitly addressed; framework is universalist, focused on efficiency and fairness.	Y – SHI designed to avoid two-tier systems and ensure distributive neutrality across formal/informal sectors.	Y – Promotes allocation criteria to reduce geographic inequities in expenditure.	“Application of allocation criteria to progressively reduce inequities in expenditure… introduction of strategic allocation mechanisms to incentivize governance for quality.”	Section III – Improve efficiency in health services delivery	2	Y – Coordination between MoH, MoF, Parliament, and partners (WHO, WB, P4H).	N – No public grievance or citizen engagement system described; accountability through fiscal performance and efficiency audits.	Partial – Strategy technically approved at MoH, pending high-level legal approval.	“Status: Approved at technical levels at MoH. Pending of high-level approval… partners should include health financing in the dialogue with MoH.”	Section III & Final slide	2.6	The Health Financing Policy Developments in Mozambique (2020) marks a critical transition toward sustainable domestic financing and strategic purchasing under the forthcoming Health Financing Strategy 2020–2030. It prioritizes efficiency, equity, and fiscal dialogue, introduces Social Health Insurance, and aims to reform user fees per WHO guidance. While institutional frameworks are strong, the p…
Mozambique	Multi	Health Financing Policy for Universal Health Coverage in Mozambique: Developments, Challenges and the Role of Partners	2020		P4H/Ministry of Health	Policy	final	https://p4h.world/app/uploads/2024/09/Health-Financing-in-Mozambique-2020-SDC-Report.x80726.pdf	english	2	N	N	N	N	N	“Mozambique’s health system offers universal access to health services… unlinked from contributions, with quantifiable redistributive effects.”	Summary (2–3)	3	Y – Tax-funded NHS plus proposed Social Health Insurance (SHI) to complement pooled funds.	Y – Uses SDG 3.8.2 indicator; household spending ≈ 1 % of consumption (< 10 % threshold).	Y – Includes fiscal-space analyses, budget-execution reports, and NHA time-series.	“Household health expenditure represents 1 % of consumption of households, well below the 10 % threshold of financial protection.”	Sect. 1–2	3	Y	Mixed – ≈ 61 % Treasury, 35 % external grants/in-kind, 1 % user fees (2019).	MISAU – Direcção de Planificação e Cooperação (DPC); collaboration with MoF, WHO, SDC, GIZ, P4H.	Funds coming from Treasury 290 M$ (61 %), external aid 168 M$ (35 %), contributions of civil servants 13 M$ (3 %) and user fees < 3 M$ (1 %).”	Sect. 2	3	N – Gender not explicitly mentioned; equity focus is territorial and socio-economic.	Y – Universal tax-financed entitlement covers informal sector; SHI design explicitly avoids two-tier fragmentation.	Y – Rural coverage ≈ 68 %; equity in allocation via program-based budgeting.	“Application of allocation criteria to progressively reduce inequities in expenditure… introduction of strategic allocation mechanisms to incentivize governance for quality.”	Sect. 4.2 (2)	3	Y – Health Financing Technical Group (GTF) established in 2014 with MoH, MoF, Labor, Academia & partners (WB, WHO, ILO, SDC).	N – No public complaint mechanism mentioned; accountability through joint reviews and financial audits.	Y – Embedded in SWAp and Health Partner Group (PIMA sub-group) with formal ToR.	“The Health Financing Technical Group (GTF)… composed by MoH, other ministries and selected development partners… WHO led this group and reported to the Health Partners Group.”	Sect. 5.2	2.8	The SDC 2020 report presents one of the most comprehensive health-financing diagnoses in Mozambique. It documents a tax-funded universal system with very low OOP, plans for SHI and program-based budgeting, and established multisectoral coordination mechanisms. Major challenges remain in quality of care, budget stagnation, and alignment of off-budget aid, but the architecture demonstrates high ins…
Mozambique	Multi	Capacitating One Health in Eastern and Southern Africa (COHESA) Stakeholder Net-Mapping Report – Mozambique (Validated, Aug 2022)	2022		COHESA	Report	final	https://onehealthobservatory.org/sites/default/files/2024-05/Mozambique%20OH%20Netmapping%20Report_Validated.pdf	english	2	N	N	N	N	N	“Capacity building: Development of skills and infrastructure to support One Health.”	Section on Linkages (Figure 2 discussion)	1	N – Funding flows through donors and technical projects; no reference to health insurance or user-fee waivers for citizens.	N – Not applicable within the net-mapping scope.	N – Funding linkages mapped but no financial-protection tracking framework.	“Donors are the main funders of the OH agenda… The Ministry of Finance has 6 linkages out to various ministries but this funding was shown to be for isolated OH issues and represented by broken lines.”	Funding sub-section	3	N	Mixed – Donor grants, academia, national institutes, and sectoral ministries.	Instituto Nacional de Saúde (INS) under MISAU, coordinating the emerging National One Health Platform.	“The Ministry of Health and the Ministry of Agriculture and Rural Development were identified as the most influential with 34 and 31 linkages respectively.”	Net-map results section	2	Y – Workshop participation was gender-balanced (18 female, 24 male).	Y – Community-based organizations and farmers included in capacity building and advocacy linkages.	Y – Acknowledges need to engage grass-roots communities and provincial actors for OH implementation.	“Formalizing collaboration between the technical sector and communities is necessary… since they are the main consumers of OH solutions.”	Discussion section	3	Y – OH Platform under INS with MISAU, MADER, MIMAIP, MTA; goal to create National One Health Council.	N – No formal public feedback mechanism; coordination through technical networks and donor fora.	N – Not yet institutionalized by decree; report recommends anchoring platform in the Prime Minister’s Office.	“Institutionalization of a National OH platform in Mozambique will encourage the involvement of all sectors… Anchoring the OH platform in the Office of the Prime Minister would add more authority.”	Conclusion section	2.2	The COHESA Mozambique Net-Mapping Report (2022) maps a robust network of 42 stakeholders across ministries, academia, donors and communities. It highlights strong collaboration and capacity-building linkages but persistent weakness in domestic funding, advocacy reach, and formal legal status of the national platform. The INS-led OH architecture shows moderate institutional readiness and a clear p…
Mozambique	Multi	Health Financing Landscape in Mozambique: Scoping Report Ahead of the 2023 National Health Financing Dialogue (NHFD)	2023		SADC	Report	final	https://p4h.world/app/uploads/2024/09/Mozambique-NHFD-report_final_ext.x14225.pdf	english	1	N	N	N	N	N	“Most Mozambicans rely on the public health sector, which suffers from a lack of resources… significant inequities in access to services.”	Exec Summary, Country Context	2	Y – Draft Health Financing Strategy proposes a social health-insurance scheme and continuation of user-fee exemptions for children, pregnant women and chronic-disease patients.	Partial – OOP share inconsistently estimated (11–40 % of CHE) but recognized as risk for catastrophic expenditure.	N – No routine national tracking framework for household financial risk yet.	“Discussions are ongoing to increase pooling of funds through a national health insurance scheme… its success would depend on its ability to include informal workers and efficiently target subsidies.”	Outcome 1 and Outcome 3 sections	3	Y	Mixed – Domestic ~ 20 %; Donor > 60 % of Current Health Expenditure (2010–2019).	Ministry of Health (MISAU) with Ministry of Economy and Finance (MEF); supported by SADC and ThinkWell for NHFD.	“External funds constitute the largest source of health financing… donor support averaged over 60 % of CHE 2010-2019.”	Financing of Health Sector section	2	Y – User-fee exemptions for pregnant women and free maternal/child health services.	Y – Planned insurance must include informal sector (≈ 70 % of workforce).	Y – Acknowledges severe rural-urban inequities: only 55 % of rural population reach facility < 30 min vs 98 % urban.	“Due to disparities in the allocation of funds across provinces, rural areas tend to have poorer health services… urban areas receive a larger share.”	Equity Outcome section	3	Y – National Health Financing Dialogue (NHFD) led by Government of Mozambique with SADC partners; Health Financing Strategy draft under MOH/MEF oversight.	N – No citizen-feedback or parliamentary grievance mechanism specific to health financing discussed.	Partial – Health Financing Strategy pending formal approval since 2015.	“Mozambique has a long-standing tradition of leadership in PHC… One area that may be improved is the operationalization of policy objectives.”	Outcome 4 – Leadership & Governance	2.2	The Mozambique NHFD Report (2023) portrays a system with strong governance tools, structured decentralization, and active donor coordination but severe fiscal constraints and donor dependence. Equity gaps remain stark—rural and informal populations under-served—and financial-protection mechanisms are embryonic. Once the Health Financing Strategy is finalized and sovereign-fund revenues are harnes…
Mozambique	Multi	N’weti Policy Note – “Towards Mapping the Fiscal Space: Health Sector Financing Strategy in Mozambique” (August 2024)	2024		N'weti	Policy	final	https://p4h.world/en/documents/towards-mapping-the-fiscal-space-health-sector-financing-strategy-in-mozambique/	english	1	N	N	N	N	N	“The ultimate goal … is to contribute to Universal Health Care (UHC) … and identify and commit the necessary domestic resources towards this end.”	6 to 7	2	Y – Proposes community-based and private health-insurance expansion; advocates earmarked “sin taxes” and VAT allocations to finance public health.	Partial – Recognizes heavy OOP burden (5–8 %) and inequality, but lacks a monitoring system.	Y – Suggests financial-gap analysis and per-capita targets (USD 86) as planning benchmarks.	“Increasing the fiscal space … to achieve UHC implies … an annually increasing funding target … earmarked for the public health sector.”	18 to 20	3	Y	Mixed – ≈ 45 % government, > 50 % donors; growing scope for ‘sin-tax’ and Sovereign Wealth Fund (SWF) allocations.	MISAU in coordination with MEF and Autoridade Tributária de Moçambique (ATM).	“The SWF aims to channel resources from the production and export of fossil energy … into the state budget to finance domestic investments in priority areas.”	17 to 19	2	N – Gender not explicitly addressed beyond maternal-child health reference.	Y – Notes need to include informal sector via community-based health insurance and VAT earmarking.	Y – Highlights severe provincial inequities and recommends decentralization of funds to districts and PHC.	“Half of the annual budget is spent on major hospitals … central institutions account for two-thirds of investment in the National Health Service.”	13 to 15	3	Y – Joint MISAU–MEF–ATM technical coordination for Health Sector Financing Strategy; supported by N’weti, Wemos, and development partners.	N – No citizen-feedback system; accountability through CGE and public budget oversight.	Y – Anchored in draft HSFS 2025-2034 and Decree 36/2023 on ICE earmarking; linked to PESS and Law 1/2024 on Sovereign Wealth Fund.	“MISAU will work with the MEF and Tax Authority … to periodically modify the Specific Consumption Tax (ICE) and assign taxes to the health sector.”	20 to 22	2.2	The N’weti (2024) Policy Note deepens the fiscal-space analysis for Mozambique’s forthcoming Health Sector Financing Strategy (2025-2034). It presents a realistic pathway for expanding domestic resource mobilization through “sin taxes,” VAT earmarking, and the Sovereign Wealth Fund, while highlighting the need for decentralization and equity-oriented budgeting. The document demonstrates strong in…
Mozambique	Multi	Mozambique Health Strategy (World Bank – September 2022)	2022		World Bank Group	Strategy	final	https://documents1.worldbank.org/curated/en/099061324093511856/pdf/P1772381f84fc409c193cd1fc279f356634.pdf	english	2	N	N	N	N	N	“The PHCSP’s Balanced Scorecards are generating detailed data on health care facilities’ performance … each scorecard linked to a quality improvement team and community consultations.”	Mid-document, PHCSP section	2	Partial – Calls for health-financing strategy and expansion of direct-facility financing and quality-based payments.	N – No explicit reference to catastrophic-cost indicators or monitoring systems.	Y – Promotes expenditure tracking, efficiency analyses, and resource mapping.	“Adopt, implement, and evaluate a health sector financing strategy… institutionalize resource mapping, expenditure tracking and efficiency analyses.”	Health Sector Financing section	3	Y	Mixed – >50% donor funding; World Bank, Global Fund, GFF co-financing.	MISAU, MEF, with WB technical and financial assistance.	“World Bank and GFF are contributing over USD 1.2 billion of investment into Mozambique’s health sector.”	Final sections	2	Y – Focus on adolescent fertility, women’s empowerment, and maternal health.	Y – Community-level engagement through expanded CHW network and decentralized service delivery.	Y – Prioritizes underserved northern provinces (Niassa, Nampula, Cabo Delgado).	“We will bring a new focus on empowerment of women and families … especially in Niassa, Nampula, and Cabo Delgado.”	Strategy outline	3	Y – Close collaboration with MISAU, MEF, WB, GFF, Global Fund; coordination via Troika and Sector-Wide Approach.	N – Feedback through project monitoring and scorecards, not formalized grievance mechanism.	Partial – Anchored in PESS but no specific law cited; guided by WB strategic frameworks.	“Supporting MISAU and the Troika to operationalize the Sector-Wide Approach for maximum effect… Increasing alignment with GFF and other donors.”	Governance section	2.4	The World Bank Mozambique Health Strategy (2022) provides a comprehensive framework for aligning donor investment, strengthening financing efficiency, and addressing inequities in underserved areas. It emphasizes governance, decentralization, and empowerment of women and communities, but lacks explicit household-level financial-protection mechanisms. With strong coordination through the Troika an…
Mozambique	Multi	Policy Note 04 (July 2024) – SWOT Analysis of Mozambique’s Health Sector Financing Strategy (HSFS 2025-2034)	2024	2025 - 2034	N'weti	Policy	final	https://www.wemos.org/wp-content/uploads/2024/10/Nweti_Policy-Note-04_SWOT-Analysis-Mozambique_2024.pdf	english	1	N	N	N	N	N	“The HSFS … includes chapters on a strategic framework for health sector financing … and financial protection of the sector … including mandatory Social Health Insurance and ‘sin taxes’.”	12 to 13	2	Y – Plans for mandatory Social Health Insurance and compensation mechanisms for services; references to user-fee reform and sin taxes earmarking for health.	Partial – HSFS addresses financial protection but data outdated; N’weti calls for updated CNS and catastrophic cost tracking.	Y – Fiscal-space and financial-gap analysis included with scenarios for budget allocations and targets for health share of GDP.	“Good and informative analysis of fiscal space with its key components, including financial gap analysis.”	13 to 15	3	Y	Mixed – Domestic taxes and fees (ICE, VAT, user fees) plus donor and Sovereign Wealth Fund potential.	Ministry of Health (MISAU) with Ministry of Economy and Finance (MEF) and stakeholders under CREMODE decentralization framework.	“The quality of the document could be improved by a systematic overview of the most important and constitutive elements of fiscal space for HSF … dynamic growth of the economy and domestic revenue.”	16 to 17	2	N – Gender and MCH mentioned only indirectly through PESS linkages, not operationalized in HSFS SWOT.	Y – Notes potential coverage via mandatory social insurance and user-fee reforms to protect low-income households.	Y – Highlights provincial inequalities and need to decentralize resources to districts and municipalities.	“The HSFS is implicit on the decentralization of the sector … the reader may want to be better informed on the scenarios: what role do districts and municipalities play in providing primary health services and what are …the fiscal implications.”	16 to 17	3	Y – CREMODE and interministerial coordination for decentralization and financing; recommendation for multistakeholder task force to monitor HSFS implementation.	N – No citizen feedback or grievance mechanism outlined; accountability limited to technical monitoring (logframe review proposed).	Y – Anchored in Law 26/91 (NHS), Decree 9/92, Resolution 4/95, and draft HSFS 2025-2034 linking to PESS and CFMP.	“It is suggested to review the logframe … and elaborate a Risk monitoring matrix for both opportunities and risks … and establish a multistakeholder task force.”	17 to 18	2.2	The N’weti Policy Note 04 (2024) provides a rigorous SWOT-based review of Mozambique’s draft Health Sector Financing Strategy (2025-2034). It acknowledges progress in fiscal-space analysis, scenario modeling, and strategic linkage to the PESS and CFMP. However, it identifies gaps in vision clarity, data updating, and the lack of a Theory of Change and explicit equity targets. The report emphasize…
Mozambique	Multi	N’weti Policy Note 05 (August 2024) – “Towards Mapping the Fiscal Space: Health Sector Financing Strategy in Mozambique”	2024		N'weti	Policy	final	https://www.wemos.org/wp-content/uploads/2024/08/Nweti_Policy-Note_Health-Sector-Financing-Strategy-Mozambique_2024.pdf	english	1	N	N	N	N	N	“The main objective … is to map the fiscal space … and analyse the most appropriate ways to increase health sector financing … through a national effort of resource mobilization.”	6 to 8	2	Y – Introduces Social Health Insurance, earmarked “sin taxes,” and VAT-linked Health Insurance Levy as revenue options.	Partial – Mentions household impoverishment via indirect taxes but lacks cost monitoring system.	Y – Suggests per capita spending targets (USD 86) and integration with CFMP to track financing trends.	“Earmarking a percentage of VAT for HSF would mitigate the negative impact on poverty … and ensure per capita spending increases substantially to meet the US$ 86 international goal.”	18 to 20	3	Y	Mixed – Domestic taxes, VAT, ICE earmarking, and future LNG and SWF revenues.	MISAU, MEF, Autoridade Tributária de Moçambique (ATM).	“MISAU will work with the MEF and the Tax Authority … to periodically modify the Specific Consumption Tax (ICE) and assign taxes to the health sector.”	20 to 22	2	N – No explicit gender or MCH financial focus.	Y – Mentions broad-based financing including formal and informal sectors; highlights need to protect poor households.	Y – Calls for 50% of expenditure to go to districts and 25% to PHC to promote equity and decentralization.	“At least 50% of the government’s health expenditure should be allocated to districts and 25% to PHC, supporting decentralization.”	13 to 15; 19	3	Y – Strong collaboration across MISAU, MEF, ATM, and CREMODE decentralization framework; references SWF oversight.	N – No citizen-feedback mechanism; accountability via fiscal transparency and CGE reports.	Y – Cites Law 1/2024 (Sovereign Wealth Fund), Decree 36/2023 (ICE), and PESS alignment.	“The SWF … aims to channel resources from fossil energy into the state budget to finance domestic investments in priority areas.”	17 to 22	2.2	The N’weti Policy Note 05 (2024) provides a detailed mapping of Mozambique’s domestic fiscal space for health, building on the HSFS 2025–2034. It outlines clear mechanisms for earmarked taxation, SWF integration, and budget alignment with macroeconomic frameworks (CFMP, PESS). The strategy demonstrates fiscal sophistication and institutional readiness, though equity, gender, and social protection…
Mozambique	HIV	Mozambique Ministry of Health – Differentiated Service Delivery (DSD) Manual for HIV Services (2023)	2023		Ministry of Health	Guidelines	final	https://www.differentiatedservicedelivery.org/wp-content/uploads/Mozambique-MOH-DSD-Manual-WEB.pdf	portguese	2	Y	Y	N	N	N	"Community ART groups and health facilities coordinate transport for medicine refills, adherence support, and tracing of clients who miss appointments."	20 to 21	1	N – No health-insurance or user-fee exemption component; services are integrated within the public health system where care is free but not framed as financial protection.	N – Does not mention catastrophic or out-of-pocket cost monitoring.	Partial – Mentions monitoring of service access and retention, not household spending.	“The DSD approach focuses on improving access, convenience, and patient satisfaction through tailored service delivery models.”	12 to 13	3	N	Mixed – Primarily donor-funded (PEPFAR, Global Fund) with national MISAU integration.	MISAU’s National HIV Program and DSD Technical Working Group.	“Implementation involves coordination between MISAU, implementing partners, and community-based organizations.”	22 to 23	3	Y – Focuses on pregnant and breastfeeding women, adolescent girls, and young women under DSD models.	Y – Targets mobile populations, informal workers, and key populations through community refills and peer-support models.	Y – Includes facility and community-based models to expand access in rural/remote areas.	“Differentiated models for pregnant and breastfeeding women, adolescents, and key populations aim to address specific barriers and preferences.”	16 to 18	3	Y – Oversight by MISAU DSD TWG with community organizations and partner coordination.	N – No formal grievance or complaint mechanism described; relies on community structures for feedback.	Partial – Grounded in MISAU’s 2021–2025 National HIV Strategy, not in law but official MOH policy.	“Coordination between MISAU, partners, and communities is essential to ensure harmonized implementation of DSD approaches.”	22 to 23	2.4	The Mozambique DSD Manual (2023) demonstrates mature operational readiness for patient-centered HIV service delivery through community ART models, peer groups, and decentralized refills. It reflects strong equity, implementation, and coordination mechanisms but lacks explicit financial-protection frameworks and formal social-support instruments. Overall, it reflects moderate-to-high readiness for…
Mozambique	HIV	Plano Estratégico Nacional de Resposta ao HIV e SIDA (PEN V 2021–2025)	2021	2021 - 2025	Ministry of Health	Strategy	final	https://www.prepwatch.org/wp-content/uploads/2022/07/National-Strategic-Plan-of-Response-to-HIV-and-AIDS-NSP-V-2021-25.pdf	portguese	3	N	N	N	Y	N	“Redução da pobreza e vulnerabilidade através da ligação com programas de protecção social e oportunidades de geração de rendimento para jovens e mulheres.”	Strategic Objective 4 – Social and Economic Empowerment	2	Partial – Health services under the HIV program are free, but the plan relies on donor funding and does not specify household financial-protection mechanisms.	N – No direct indicator or framework for monitoring catastrophic health expenditure among PLHIV.	Y – M&E framework includes resource mobilization and efficiency indicators but focuses on program cost, not patient cost.	“O financiamento sustentável e previsível é essencial para assegurar o acesso universal aos serviços de HIV e SIDA.”	Implementation Framework, Financing Section	3	Y	Mixed – Combination of domestic funding, Global Fund, PEPFAR, and UN agencies.	Conselho Nacional de Combate ao HIV e SIDA (CNCS) and Ministry of Health (MISAU).	“O plano está orçado e será financiado por fundos internos e externos, com revisões anuais de execução financeira.”	Implementation and Financing Sections	3	Y – Prioritizes adolescent girls and young women (AGYW) through DREAMS-like interventions and gender-transformative programming.	Y – Targets high-risk informal workers (e.g., miners, truck drivers, sex workers) through outreach and differentiated services.	Y – Focuses on increasing ART coverage and viral suppression in high-burden and underserved provinces.	“Prioridade será dada às adolescentes e mulheres jovens em contextos de vulnerabilidade económica e social, e aos trabalhadores informais em sectores de risco.”	Strategic Objectives 1–3	3	Y – Overseen by CNCS with multisectoral coordination involving MISAU, Education, Gender, Youth, and NGOs.	Y – Includes mechanisms for community feedback through provincial coordination committees and rights-based monitoring.	Y – Grounded in the National HIV Law (Lei do HIV e SIDA, 2009) and CNCS institutional framework.	“O CNCS assegurará a coordenação multissectorial e a monitoria participativa com a sociedade civil e as comunidades.”	Governance Section	2.8	The PEN V (2021–2025) presents a comprehensive, multisectoral, and equity-focused national HIV response strategy. It integrates social protection linkages, livelihood empowerment, and gender-transformative interventions, supported by strong institutional coordination under CNCS. The plan is fully costed, includes clear M&E and accountability structures, and demonstrates high policy readiness—alth…
Mozambique	HIV	Plano Estratégico Nacional de Resposta ao HIV e SIDA (PEN IV) 2015–2019 – Mozambique	2015	2015 - 2019	Ministry of Health	Strategy	final	https://cncs.gov.mz/wp-content/uploads/2019/08/Plano-Estrat%C3%A9gico-Nacional-2015-2019.pdf	portguese	3	N	Y	N	Y	N	“Cerca de 1 118 720 crianças órfãs e vulneráveis receberam apoio multiforme.”	18 to 19	2	Partial – HIV services are free under the national health system; however, no mention of financial-risk protection or insurance coverage.	N – No data on catastrophic expenditure or household costs.	Partial – Plan emphasizes sustainable and predictable funding and domestic resource mobilization but not patient-level financial protection.	“A articulação de fórmulas mais ousadas de mobilização de recursos... incluindo parcerias público-privadas e responsabilidade social corporativa.”	5 to 6	3	Y	Mixed – Domestic, Global Fund, PEPFAR, and multilateral donors.	Conselho Nacional de Combate ao SIDA (CNCS) under the Council of Ministers, with MISAU as lead for clinical services.	“O custo total de implementação do presente Plano para os cinco anos é equivalente a US$ 2.108 mil milhões… Grande parte dos custos (83%) está relacionada com áreas programáticas básicas.”	10 to 11	3	Y – Explicit focus on adolescent girls, young women, and gender justice throughout.	Y – Targets miners, truck drivers, migrants, and other mobile informal workers as high-risk populations.	Y – Prioritizes high-burden provinces and rural access under decentralization principle.	“Mulheres jovens entre os 15–24 anos... Trabalhadores móveis e migrantes... Casais serodiscordantes... Crianças órfãs e vulneráveis.”	23 to 24	3	Y – Coordinated by CNCS with ministries, private sector, and civil society participation.	Partial – Rights and stigma reduction components included but without formal complaint mechanisms.	Y – Approved by the Council of Ministers and aligned with the national HIV law and CNCS structure.	“Esta abordagem reforça e dinamiza o envolvimento de todos os sectores do Estado, da sociedade civil e do sector privado nos esforços de contenção e mitigação do SIDA.”	7 to 8	2.8	The PEN IV (2015–2019) laid the groundwork for Mozambique’s modern HIV response, embedding social protection, gender equality, and multisectoral coordination into national strategy. It shows comprehensive planning, costing, and decentralization, with particular emphasis on vulnerable populations (youth, migrants, OVCs, and key populations). The main gaps relate to financial-protection mechanisms …
Mozambique	HIV	Tratamento Antirretroviral e Infeções Oportunistas do Adulto, Adolescente e Criança – Moçambique	2023		Ministry of Health	Guidelines	final	https://comitetarvmisau.co.mz/docs/guiao_tarv/Tratamento%20antiretroviral%20e%20infecc%CC%A7o%CC%83es%20oportunistas%20do%20adulto,%20adolescente%20e%20crianc%CC%A7a_27.03.2023.pdf	portguese	2	N	Y	N	N	N	“O apoio psicossocial, nutricional e a adesão ao tratamento devem ser assegurados através da integração dos doentes em grupos comunitários e de apoio.”	28 to 29	1	N – Does not mention financial protection mechanisms; treatment is free through the public health system but not framed as insurance or subsidy.	N – No catastrophic cost indicator included.	Partial – Monitoring focuses on clinical and adherence outcomes.	“Os serviços de TARV são gratuitos e prestados nas unidades sanitárias do SNS.”	15	3	Y	Mixed – National funding with donor support.	MISAU – Programa Nacional de Controlo do HIV e SIDA (PNCS).	“A implementação segue as orientações do Programa Nacional de Controlo do HIV e SIDA em coordenação com parceiros de cooperação.”	5 to 6	3	Y – Specific guidance for pregnant and breastfeeding women, adolescent girls, and gender-sensitive adherence support.	Y – Reaches mobile and informal populations through differentiated ART delivery and community models.	Y – Decentralized service provision to rural and peripheral health facilities with task shifting to nurses and CHWs.	“Os serviços de TARV devem ser descentralizados para níveis periféricos, com particular atenção às mulheres grávidas e lactantes.”	18 to 19	3	Y – Implemented under MISAU coordination, with community organizations and partners involved in service delivery and adherence support.	Partial – Community feedback channels exist through peer and adherence groups but not a formal grievance system.	Y – Anchored in the National HIV Law and aligned with PEN V (2021–2025).	“A coordenação e supervisão são asseguradas pelo MISAU e PNCS, com envolvimento de organizações comunitárias.”	6 to 7	2.4	The Mozambique ART and Opportunistic Infections Guideline (2023) represents a mature, integrated clinical and community framework for HIV care delivery. It ensures free ART provision, gender-responsive service design, and extensive decentralization. However, financial protection remains implicit, with no cost monitoring or insurance structures. The guideline’s strong institutional coordination an…
Mozambique	Malaria	Normas de Tratamento da Malária em Moçambique – 3ª Edição (2017)	2017		Ministry of Health	Guidelines	final	https://platform.who.int/docs/default-source/mca-documents/policy-documents/guideline/MOZ-CH-33-01-GUIDELINE-2017-prt-Normas-Tratamento-Malaria.pdf	portguese	2	N	N	N	N	N	“As normas têm como finalidade garantir o uso racional dos medicamentos e são dirigidas a todos profissionais envolvidos no diagnóstico e tratamento da Malária … e à comunidade (agentes Polivalentes elementares).”	13 to 14	1	N – Free malaria diagnosis & treatment in public facilities; no insurance or subsidy scheme referenced.	N – No mention of household or catastrophic-expenditure tracking.	N – Monitoring limited to clinical effectiveness and resistance surveillance.	“O manejo de casos de Malária consiste no diagnóstico atempado por microscopia ou teste de diagnóstico rápido … e de um tratamento imediato e correcto com medicamentos eficazes.”	13 to 14	3	Y	Mixed – Government & donor support (PMI, MCSP, OMS).	Programa Nacional de Controlo da Malária (PNCM) / Direcção Nacional de Saúde Pública.	“Esta publicação foi financiada pelo Presidential Malaria Initiative (PMI), através do Projecto Maternal Child Survival Program (MCSP).”	2	3	Y – Dedicated chapter on malaria in pregnancy (IPTp with SP) and maternal protection.	Y – Addresses community-level access including rural and low-income groups through APE network and peripheral units.	Y – Implementation extends to peripheral and community levels per AIDI and TIP strategies.	“A mulher grávida constitui o principal grupo de risco em adultos.” … “Tratamento Intermitente Preventivo (TIP) na gravidez.”	13 to 15; 51 to 55	3	Y – Developed by PNCM with universities, INS, OMS, and technical committees (CTTF & CTCM).	Partial – Supervision and quality-control mechanisms for labs and case-management but no formal patient complaint system.	Y – Official MISAU normative document; endorsed by national technical bodies and Council of Ministers framework.	“Revisão Científica: Comissão Técnica de Terapêutica e Farmácia (CTTF). Parecer Técnico: Comité Técnico Consultivo de Malária.”	2	2.4	The Normas de Tratamento da Malária em Moçambique (2017) codify a well-structured clinical and public-health framework emphasizing rational drug use, standardized diagnosis, and equitable service delivery. Strong institutional backing (MISAU/PNCM, donor partners) and gender-sensitive outreach sustain implementation quality. However, the absence of explicit financial-risk-protection or patient-fee…
Mozambique	Malaria	Plano Estratégico da Malária 2023–2030 (PEM 2023–2030)	2023	2023 - 2030	Ministry of Health	Strategy	final	not online	portguese	2	N	N	N	N	N	“A estratégia prevê o envolvimento comunitário e promoção da mudança de comportamento através da comunicação para a saúde e educação comunitária.”	50 to 51	2	Partial – Malaria diagnosis and treatment are provided free in the public system; no insurance or subsidy mechanisms defined.	N – No explicit monitoring of household expenditures or catastrophic costs related to malaria care.	Y – Includes cost estimates, financial-gap analysis, and resource-mobilization plan to ensure service sustainability.	“O plano estima um custo total de cerca de 100 mil milhões de Meticais, dos quais 66% não possuem ainda fonte de financiamento identificada.”	98 to 100	3	Y	Mixed – Funded through MISAU, Fundo Global, PMI, OMS, UNICEF, and other partners.	Programa Nacional de Controlo da Malária (PNCM) under the Direcção Nacional de Saúde Pública (DNSP).	“O PNCM liderará a coordenação e implementação do plano, em colaboração com parceiros técnicos e financeiros, incluindo OMS, GFATM, PMI e UNICEF.”	96 to 98	3	Y – Malaria in pregnancy prioritized (IPTp-SP coverage, net distribution, antenatal testing).	Y – Includes outreach for mobile and informal populations through community case management and APE network.	Y – Focus on provinces with highest transmission (Nampula, Zambézia, Sofala, Cabo Delgado) and community delivery mechanisms.	“O plano prioriza as províncias de Nampula, Zambézia, Sofala e Cabo Delgado, onde se registam as maiores incidências e desafios de acesso.”	35 to 38	3	Y – Overseen by PNCM and Comité Técnico de Coordenação de Malária (CTCM), with participation of MISAU, MEF, Educação, and Environment.	Partial – Community feedback through APEs and district health committees; no formal grievance mechanism.	Y – Anchored in the Plano Económico e Social do Governo (PES) and aligned with PESS 2020–2029.	“O Comité Técnico de Coordenação de Malária assegurará a supervisão e acompanhamento das actividades de implementação a nível nacional e provincial.”	96 to 97	2.6	The Plano Estratégico da Malária 2023–2030 demonstrates high strategic and operational readiness, combining strong governance, integrated interventions, and data-driven prioritization. It emphasizes equity, community participation, and coordination across ministries and partners, though lacks explicit household financial-protection mechanisms. The plan’s costing, monitoring, and coordination fram…
Mozambique	Malaria	Canana et al. (2025) – Seasonal Malaria Chemoprevention in Northern Mozambique: A Cost-Effectiveness Analysis.	2025		Malaria Journal	Article	final	https://malariajournal.biomedcentral.com/articles/10.1186/s12936-025-05401-x	english	3	N	N	N	N	N	“Community distributors conducted door-to-door delivery and provided instructions to caregivers for day 2 and 3 doses… Community engagement included mobilization, communication, and advocacy.”	4 to 6	2	Partial – SMC provided free at point of delivery; no insurance or compensation scheme beyond routine public-sector provision.	N – No household-level OOP or catastrophic-cost analysis; provider perspective only.	Y – Includes detailed cost estimates, sensitivity analyses, and incremental cost-effectiveness ratios (ICERs) for system-level decision-making.	“The total financial cost… US $ 7,871,361.72… cost per DALY averted US $ 130.16… below WHO threshold for highly cost-effective interventions.”	7 to 10	3	Y	Mixed – Mozambique MoH / NMCP with implementation by Malaria Consortium supported by donor partners.	Ministério da Saúde – Programa Nacional de Controlo da Malária (NMCP) in partnership with Malaria Consortium.	“In round 3… 625 training sessions with 14,620 participants were conducted … Costs included planning, community engagement, training and implementation tools, SPAQ administration, supervision, and technical M&E.”	5 to 7	2	Implicit – Focus on children 3–59 months; no sex-disaggregated reporting.	Y – Community-based delivery ensured rural and remote coverage; however, data on socio-economic stratification absent.	Y – Implemented in all 23 districts of Nampula, selected based on seasonality, U5 mortality, and access criteria.	“An SMC suitability ranking was applied… criteria included seasonality, mortality, access to care, and treatment-seeking behavior … scaled to all 23 districts.” / “21.9 % of ineligible children (60–119 months) received SPAQ.”	4 to 6	3	Y – Jointly implemented by MoH (NMCP) and Malaria Consortium with provincial and district health supervision.	Partial – Supervision and feedback loops via community leaders and survey-based monitoring; no formal complaint mechanism.	Y – Conducted under MoH authority with ethical approval (CNBS 589/CNBS/23).	“Community distributors coordinated and supervised by salaried, facility-based health workers … teams accompanied by community leaders … Ethics approval: CNBS 589/CNBS/23.”	4 to 6	2.6	The SMC cost-effectiveness study in northern Mozambique demonstrates high implementation and operational readiness, combining clear governance, community delivery, and strong cost-effectiveness evidence. It highlights excellent community support and coordination between NMCP and Malaria Consortium, but moderate performance on financial protection and targeting equity (due to limited household-cos…
Mozambique	TB	Avaliação e Manejo de Pacientes com Tuberculose – Protocolos Nacionais, 2019	2019		Ministry of Health	Guidelines	final	not online	portguese	3	N	N	N	N	N	“O rastreio e encaminhamento de TB na comunidade deve ser feito pelos Agentes Comunitários de Saúde (ACS) e/ou pelos Agentes Polivalentes Elementares (APE)… Devem rastreiar contactos, sintomáticos respiratórios e pacientes acamados.”	5 to 9	1	Y – Diagnosis and treatment of TB free in the public sector (MISAU); no reference to insurance, transport allowances, or income support.	N – No cost-monitoring framework or household expenditure tracking noted.	N – Manual is clinical/operational; no economic component included.	“O presente manual tem potencial para induzir melhoria no encaminhamento dos pacientes… na qualidade dos serviços e, em última análise, na vida do paciente.”	1 to 2	3	N	Mixed – Financed by I-TECH Mozambique / University of Washington with PEPFAR funds; developed for MISAU and PNCT.	Programa Nacional de Controlo da Tuberculose (PNCT), Direcção Nacional de Saúde Pública, MISAU.	“Elaboração: I-TECH Mozambique … adaptado de Managing TB in a New Era of Diagnostics, Aurum Institute… O MISAU endereça os seus agradecimentos a The Aurum Institute pela permissão de uso do material.”	ii to iii	3	Y – Prioritizes pregnant women and children (0–14 yrs) for TB screening and care.	Y – Includes miners, prisoners, and health workers in the risk groups for intensified screening.	Y – Community screening through APE/ACS network ensures rural reach.	“Devem ser priorizados todos os seguintes grupos: mulher grávida e criança (0–14 anos)… trabalhadores de saúde, mineiros, prisioneiros, usuários de álcool e outras drogas.”	5	3	Y – Developed and approved by PNCT under MISAU with technical partners (I-TECH, Aurum Institute, CDC South Africa).	Partial – Feedback through supervision and clinical review committees; no formal grievance mechanism for patients.	Y – Anchored in the National TB Control Program and aligned with WHO and PEPFAR strategies.	“O Plano Estratégico do PNCT está alinhado com a estratégia global da OMS para prevenção, tratamento e controlo da tuberculose… Requer resposta bem coordenada e inovadora.”	1 to 2	2.6	The Avaliação e Manejo de Pacientes com Tuberculose (2019) manual presents a high level of technical and operational readiness for national implementation. It provides comprehensive clinical algorithms, infection-control measures, and equity-driven screening, grounded in a robust community-health-worker network. While financial-protection mechanisms are absent, the document demonstrates clear coo…
Mozambique	TB	Directriz Nacional para o Tratamento da Tuberculose Latente (TPT)	2020		Ministry of Health	Guidelines	final	not online	portguese	3	N	N	N	N	N	“As pessoas que recebem o tratamento, devem ser encorajadas a entrar em contacto urgente com o profissional de saúde caso… desenvolvam sintomas sugestivos de TB… O profissional de saúde deve explicar ao paciente o motivo do tratamento e enfatizar a importância de completá-lo.”	38 to 39	1	Y – Preventive therapy is provided free of charge under the public system; no mention of transport incentives or income support.	N – No household cost-tracking or financial-risk monitoring mechanisms described.	N – Clinical and operational framework only; no economic monitoring.	“O dever de garantir que as pessoas recebam o diagnóstico e tratamento… é da responsabilidade do Serviço Nacional de Saúde… satisfaz o direito à saúde.”	39	3	N	Mixed – Developed by PNCT (MISAU) with support from WHO, I-TECH, Aurum Institute, USAID, EGPAF, and other partners.	Programa Nacional de Controlo da Tuberculose (PNCT), Direcção Nacional de Saúde Pública, MISAU.	“O conteúdo desta directriz está baseado nas directrizes consolidadas da OMS 2018… Elaboração: PNCT… com revisão técnica da OMS e The Aurum Institute.”	2 to 3	3	Y – Includes pregnant and lactating women among eligible adults for Isoniazid TPT.	Partial – Identifies mine workers, prisoners, and health workers as vulnerable groups; implementation limited to PVHIV and children <15 due to evidence constraints.	Y – Delivered through the existing public health network and APE/CCR systems.	“O Governo de Moçambique reconhece o manejo programático da tuberculose latente em populações com alto risco… incluindo PVHIV, crianças <5 anos, profissionais de saúde, mineiros e reclusos.”	3 to 4; 12 to 16	3	Y – Led by PNCT under MISAU with multi-partner technical group (WHO, I-TECH, EGPAF, Aurum, USAID).	Partial – Oversight through PNCT supervision, but no patient complaint or grievance mechanism described.	Y – Anchored in the National TB Control Strategy and aligned with WHO 2018 consolidated guidelines.	“Esta directriz é parte do Plano nacional para a gestão programática da TBL… integra o sistema de monitoria e avaliação do MISAU.”	12 to 14; 40 to 41	2.6	The Directriz Nacional para o Tratamento da Tuberculose Latente (TPT 2020) reflects a high level of institutional and operational readiness, embedding WHO-aligned algorithms, risk-group prioritization, and multisectoral coordination under PNCT leadership. It ensures strong technical consistency and community engagement, though financial protection remains limited. Overall, the directive demonstra…
Mozambique	TB	Estratégia Nacional de Parceria Público-Privada para o Controlo da Tuberculose (PPM)	2021		Ministry of Health	Strategy	final	not online	portguese	3	N	N	N	N	N	“A estratégia enfatiza a sensibilização e capacitação dos provedores privados para melhorar o diagnóstico e tratamento da TB, bem como o seguimento dos pacientes para assegurar adesão e continuidade de cuidados.”	8 to 10	2	Partial – TB diagnosis and treatment are free in the public sector; private sector engagement ensures no double payment for referred patients.	N – No explicit monitoring of household OOP expenditure, though strategy highlights cost reduction through better referral and integration.	Y – Mentions efficiency and cost-effectiveness as evaluation criteria for PPP interventions.	“Pretende-se reduzir custos para o paciente através da integração de serviços privados e públicos, evitando duplicação de exames e melhorando a coordenação de encaminhamentos.”	18 to 20	3	Y	Mixed – Supported by MISAU/PNCT, The Union, WHO, and Global Fund; coordination with private laboratories, pharmacies, and clinics.	Programa Nacional de Controlo da Tuberculose (PNCT) under the Direcção Nacional de Saúde Pública.	“A implementação será liderada pelo PNCT em parceria com as Direcções Provinciais e com o envolvimento de parceiros técnicos e financeiros, incluindo OMS, The Union e Fundo Global.”	22 to 25	3	Partial – Gender disaggregation not explicitly discussed; focus remains on accessibility for all service users.	Y – Focus on patients seeking care in private clinics, pharmacies, and informal providers who are often excluded from TB programs.	Y – Calls for inclusion of rural private providers and community pharmacies within the referral network.	“A estratégia PPM visa alcançar populações que procuram cuidados fora do sistema público, incluindo clínicas privadas, farmácias e provedores comunitários.”	9 to 11	3	Y – Establishes National PPM Coordination Committee involving PNCT, private associations, and development partners.	Partial – Supervision and feedback through PNCT and provincial TB coordinators; no explicit patient grievance mechanism.	Y – Anchored in the Plano Estratégico Nacional de TB 2020–2025 and aligned with WHO’s ENGAGE-TB framework.	“Será criado um Comité de Coordenação PPM, com representação dos sectores público e privado, para assegurar o acompanhamento técnico e administrativo da implementação.”	22 to 24	2.8	The Estratégia Nacional de Parceria Público-Privada (PPM) for TB control demonstrates high strategic and operational readiness, with robust coordination between PNCT and private actors, a well-defined implementation structure, and equity-oriented outreach to patients using private or informal services. It focuses on social and behavioral support through capacity-building and patient follow-up, wh…
Mozambique	TB	Guião para Implementação das Actividades Colaborativas TB/HIV	2019		Ministry of Health	Guidelines	final	not online	portguese	3	N	N	N	N	N	“A complexidade do manejo do paciente co-infectado TB/HIV requer que os profissionais estejam capacitados… proporcionando aos doentes um tratamento racional, seguro e eficaz.”	4 to 6	1	Y – All TB and HIV services (screening, treatment, ART, and prophylaxis) are provided free of charge in the public system.	N – No mention of household-level financial tracking or cost monitoring.	N – Indicators limited to programmatic and clinical outcomes.	“Os cuidados de saúde estão regulamentados e administrados pelo MISAU… A implementação de serviços é descentralizada desde o nível provincial ao distrital.”	11 to 13	3	N	Mixed – MISAU, PNCT, PNC ITS-HIV/SIDA with support from WHO, CDC, USAID, FHI 360, ICAP, EGPAF, I-TECH, and others.	PNCT & PNC ITS-HIV/SIDA under the Direcção Nacional de Saúde Pública.	“Os PNCT e PNC ITS-HIV/SIDA estão a trabalhar em conjunto… reforçar a coordenação entre os dois programas a todos os níveis.”	14 to 16	3	Y – Explicit inclusion of pregnant and lactating women for HIV testing, ART, and TB preventive therapy (TPI).	Partial – Integration of TB/HIV care increases access for marginalized patients often treated in community or informal settings.	Y – Nationwide rollout through decentralized district and provincial health systems.	“As mulheres grávidas HIV positivas têm um risco de desenvolver formas graves de TB… O TPI pode e deve ser administrado a mulheres grávidas.”	27 to 28	3	Y – Joint PNCT–PNC HIV committees established at all administrative levels for planning, data review, and supervision.	Partial – Monitoring and evaluation frameworks in place, but no explicit patient complaint mechanisms.	Y – Anchored in national TB and HIV control strategies; aligned with WHO collaborative TB/HIV policy.	“Fortalecer a coordenação e colaboração entre os programas de TB e HIV… Planificar em conjunto as actividades TB e HIV.”	15 to 16; 57 to 59	2.6	The Guião para Actividades Colaborativas TB/HIV presents a comprehensive operational blueprint for integrated TB/HIV service delivery in Mozambique. It embodies high technical and institutional readiness, through multisectoral coordination, standardized algorithms, and the paragem única model ensuring patient-centered continuity of care. While financial protection mechanisms remain minimal, the g…
Mozambique	TB	Manual para o Manejo da Tuberculose na Criança, no Adolescente e na Mulher Grávida	2019		Ministry of Health	Guidelines	final	not online	portguese	3	N	N	N	N	N	“Foi em reconhecimento da vulnerabilidade das Crianças, Adolescentes e das Mulheres Grávidas que o presente Manual foi desenvolvido… orienta os profissionais na prevenção, diagnóstico e manejo.”	1 to 2; 136 to 142	1	Y – TB diagnosis and treatment are universally free under MISAU.	N – No mention of patient-level cost tracking or transport subsidies.	N – Manual provides clinical guidance only; economic analysis absent.	“A detecção precoce e o manejo correcto dos casos de Tuberculose continua a ser fundamental para o controlo da doença e para a redução da mortalidade.”	1 to 2; 8 to 9	3	N	Mixed – Funded by the World Bank, developed by PNCT, with contributions from WHO, CDC, USAID, EGPAF, ICAP, and UCLA.	Programa Nacional de Controlo da Tuberculose (PNCT), under the Direcção Nacional de Saúde Pública.	“Financiamento: Banco Mundial… Colaboradores MISAU, OMS, FHI, ICAP, EGPAF, CDC, USAID.”	ii to iii	3	Y – Prioritizes pregnant and lactating women; includes guidance for maternal and neonatal TB.	Partial – Targets household and community-level detection, indirectly covering informal caregivers through community-based care.	Y – Emphasizes community-based screening and outreach by Agentes Comunitários de Saúde (ACS).	“O rastreio e encaminhamento de crianças e adolescentes presuntivos de TB na comunidade deve ser feito pelos agentes comunitários de saúde (ACS)… estas crianças devem ser atendidas de forma prioritária.”	11 to 13; 136 to 142	3	Y – Coordinated by PNCT, involving MISAU directorates, maternal and child health departments, and multiple partners.	Partial – Supervision and M&E mechanisms included; no patient grievance pathway.	Y – Anchored in the national TB control framework, aligned with WHO and SDG targets.	“O presente manual orienta os profissionais de saúde… visa reduzir a morbimortalidade causada pela TB… com envolvimento de diferentes departamentos do MISAU e parceiros técnicos.”	1 to 2; ii to iii	2.6	The Manual para o Manejo da Tuberculose na Criança, no Adolescente e na Mulher Grávida demonstrates high operational and institutional readiness, combining strong clinical protocols, multisectoral coordination, and targeted interventions for vulnerable populations. It integrates maternal, child, and adolescent health services, supports community-based detection, and aligns with WHO global TB elim…
Mozambique	TB	Manual de Apoio Psicossocial para o Manejo de Pacientes com Tuberculose	2020		Ministry of Health	Guidelines	final	not online	portguese	3	Y	Y	N	Y	N	“Atribuição de bilhetes para transporte, passes, cupons de táxi (reembolso)… Garantia de acomodação temporária, apoio nutricional, atribuição de cesta básica… suporte informativo, emocional e através de grupos de pares.”	16 to 19	3	Y – All TB treatment and medication are explicitly stated as free of charge in all health facilities.	Y – Recognizes the financial burden of TB and provides mechanisms (transport and food assistance) to reduce catastrophic expenditure.	Partial (Y) – Although no formal economic monitoring framework, the manual links APSS interventions to social-protection systems (INAS) for sustainability.	“O custo total da TB para os pacientes pode ser catastrófico… Estratégias devem ser consideradas para ultrapassar tais dificuldades… sistemas de protecção social existentes a nível local (por exemplo, INAS).”	11 to 12; 17 to 18	3	Y	Mixed – Funded through MISAU, provincial health directorates, and implementing partners (e.g., CCS, Fundação Ariel Glaser, WHO, USAID).	MISAU / PNCT – Coordinates APSS activities through provincial and district levels with community-based organizations (OCBs).	“MISAU elabora directrizes, disponibiliza fundos para implementação do apoio social (transporte/cesta básica), coordena a implementação e monitoria das actividades de APSS.”	13 to 15	3	Y – Addresses gender-specific needs (e.g., women of reproductive age, pregnant/lactating women, family involvement).	Y – Includes specific sections for vulnerable groups: miners, prisoners, health workers, women, children, and patients with HIV/TB.	Y – Emphasizes community outreach, home visits, and use of local activists and “padrinhos” (treatment supporters) to reach remote and high-risk populations.	“O apoio social para diferentes grupos de alto risco… mineiros, reclusos, crianças, profissionais de saúde… chamadas e visitas preventivas e de reintegração na comunidade.”	20 to 37	3	Y – Implements a structured coordination mechanism among MISAU, provincial health directorates, NGOs, and OCBs.	Partial (Y) – Emphasizes patient confidentiality, inclusion, and psychological monitoring but does not formalize complaint mechanisms.	Y – Rooted in the national social-protection policy and PNCT strategic framework.	“A organização dos serviços de apoio social deve ter atenção à sustentabilidade… articulando-se com o INAS e outros sectores sociais… Coordenação intersectorial e supervisão através do PNCT e DPS.”	12 to 15; 24 to 25	3	The Manual de Apoio Psicossocial para o Manejo de Pacientes com Tuberculose represents one of Mozambique’s most advanced frameworks for integrated psychosocial, social, and economic TB care. a) It operationalizes patient-centered care, combining emotional counseling, economic support, and community-based adherence models. b) The manual’s multi-tiered coordination—linking MISAU, PNCT, INAS, and co…
Mozambique	TB	Plano Estratégico Nacional para Acabar com a Tuberculose em Moçambique 2023–2030	2023		Ministry of Health	Strategy	final	not online	portguese	3	Y	Y	N	Y	N	“O país está comprometido em promover os direitos humanos, a igualdade de gênero e o envolvimento da comunidade nos seus esforços para o acompanhamento dos pacientes durante o seu tratamento até a cura da doença.”	10 to 11	2	Y – TB diagnosis and treatment remain free of charge across all health facilities.	Partial (N) – Recognizes dependency on external funding and resource gaps but lacks structured household cost monitoring.	Y – Includes financial-gap analysis and calls for increased domestic financing to ensure sustainability.	“O PNCT vai se concentrar na advocacia para aumentar o financiamento interno… O país reconhece que o investimento sólido no fortalecimento do modelo de cuidados centrados no paciente deve ser a maior prioridade.”	10 to 11; 28 to 29	3	Y	Mixed – Funded by MISAU, Fundo Global, USAID, Banco Mundial, OMS, PEPFAR, and partners.	PNCT under the Direcção Nacional de Saúde Pública (DNSP).	“O PNCT desenvolveu uma colaboração efectiva com OSCs locais, instituições académicas, sobreviventes da TB, parceiros técnicos e doadores… incluindo o Fundo Global, USAID, Banco Mundial e Parceria Stop TB.”	27 to 28	3	Y – Incorporates gender equality and rights-based programming for women and girls.	Y – Explicit focus on key and vulnerable populations: miners, prisoners, health workers, and people living with HIV.	Y – Expands community-based TB detection and treatment via Agentes Polivalentes de Saúde (APS) and OCBs.	“Acabar com a TB não será possível sem se abordar os determinantes sociais… tais como a pobreza, a migração e a desigualdade de gênero.”	18 to 21	3	Y – Governance under PNCT with coordination via Technical Working Groups (GTT), Country Coordination Mechanism (MCP), and DNSP.	Partial (Y) – Community participation and feedback mechanisms via civil society and activists; no formal complaint process.	Y – Anchored in the National Health Sector Strategy (PESS 2020–2029) and WHO’s End TB Strategy.	“O PNCT desenvolveu uma colaboração efectiva com OSCs, instituições académicas, sobreviventes da TB, parceiros técnicos e doadores… O GTT auxilia o PNCT na planificação e tomada de decisões.”	27 to 28	2.8	The Plano Estratégico Nacional para Acabar com a Tuberculose 2023–2030 is a high-readiness national framework that integrates clinical excellence, equity, and social determinants within a unified approach to TB elimination. Strengths: Clear operational plan with costed interventions and defined responsibilities. Strong community engagement and rights-based focus addressing gender and poverty. Rob…
Nigeria	Malaria	National Malaria Strategic Plan (NMSP) 2021–2025	2021	2021 - 2025	National Malaria Elimination Programme (NMEP)	Strategy	final	https://mesamalaria.org/wp-content/uploads/2024/07/NATIONAL-MALARIA-STRATEGIC-PLAN-Nigeria-2021-2025-Final.pdf	english	3	N	N	N	N	N	“Community engagement and social mobilization will be intensified to ensure universal ownership and use of LLINs, IPTp uptake, and acceptance of vector control interventions.”	50 to 53	2	Y – Malaria diagnosis and treatment are free in public health facilities for children and pregnant women; subsidy arrangements extend to the private sector via AMFm and SPHCDA.	Partial (N) – Recognizes out-of-pocket expenditures and health-seeking barriers but lacks a robust household cost-monitoring framework.	Y – Includes cost analysis and domestic financing strategy; promotes integration with NHIS for sustainable malaria financing.	“Government will work towards sustainable financing for malaria elimination through increased domestic resource allocation, and integration into the NHIS to reduce out-of-pocket expenditure.”	70 to 73	3	Y	Mixed – NMEP, Federal and State Ministries of Health, Global Fund, PMI, WHO, and other partners.	National Malaria Elimination Programme (NMEP) under the Federal Ministry of Health.	“The NMSP 2021–2025 is a costed strategic plan providing a roadmap for malaria elimination with defined roles for government, partners, and private sector.”	65 to 71	3	Y – Strong gender and maternal focus through IPTp for pregnant women and child-focused vector control.	Y – Includes community-level informal providers and patent medicine vendors (PMVs) in private-sector engagement strategy.	Y – Tailored interventions for rural and hard-to-reach areas via community health workers and mobile outreach.	“Community-directed interventions will be scaled up to reach underserved populations including rural and conflict-affected communities.”	26 to 28	3	Y – Overseen by the National Malaria Steering Committee, involving MoH, partners, CSOs, academia, and private sector.	Partial (Y) – Monitoring and supervision frameworks established but no explicit community complaint mechanism.	Y – Anchored in National Health Act (2014), aligned with WHO Global Technical Strategy for Malaria (2016–2030).	“Implementation will be guided by the National Malaria Steering Committee and the Malaria Partners Coordination Forum to ensure accountability and transparency.”	58 to 61	2.8	The National Malaria Strategic Plan (2021–2025) reflects high national readiness for malaria elimination, integrating technical precision, community engagement, and multisectoral governance. Strengths: Strong community mobilization and behavioural change framework. Fully costed plan with multisectoral coordination and domestic financing strategy. Comprehensive gender, equity, and private-sector i…
Nigeria	Multi	The National Health Financing Policy and Access to Healthcare in Nigeria	2021		International Journal of Research and Innovation in Social Science	Policy	final	https://rsisinternational.org/journals/ijriss/Digital-Library/volume-5-issue-6/419-427.pdf	english	1	N	N	N	N	N	“Financial provisions shall be made for poor and vulnerable groups in the form of direct payments, subsidies, paying for insurance contributions or any other methods.” The 2006 policy promised provisions for poor/vulnerable groups through direct payments, subsidies, and insurance contributions, but there is no systematic or scaled-up delivery of such support	421 to 422	1	Y (partial) – NHIS launched in 2005, but covers ≈ 5 % of the population and mainly formal-sector employees	N – No system for tracking catastrophic household expenditure; OOPE ≈ 70 % of total health spending.	N – No clear financing-risk monitoring framework; funding remains < 5 % of the national budget.	“Out-of-pocket payments … account for over 70 % of total expenditure on healthcare… The poor and vulnerable groups in the country are still without any form of financial risk protection.”	422 to 424	2	Y	Mixed – Government (24 %), donors (≈ 3 %), households (> 70 %).	Federal Ministry of Health (FMOH) and National Health Insurance Scheme (NHIS).	“Government at all levels shall seek to allocate not less than 15 % of their total budgets to health… However, the federal government allocates less than five per cent.”	421 to 422	2	Y (partial) – BHCPF focuses on maternal and child health services within basic minimum package.	Y (partial) – Policy encouraged State Social Health Insurance and Community-Based Schemes to cover informal sectors, but uptake slow (≈ 19 states implemented)	Y (partial) – CBHI piloted in Kwara, Anambra, Lagos; coverage remains low due to poor awareness and trust.	“Community-Based Health Care Financing Schemes … shall be explored and strengthened as a means of achieving universal coverage.”	421 to 424	1	Partial (Y) – Health Partners Coordinating Committee and Development Partners Group exist but poorly harmonised.	N – No formal accountability or complaint mechanism within the financing policy.	Y – Grounded in National Health Act 2014 and Abuja Declaration commitments.	“Poor coordination and harmonisation of these groups has led to duplication of functions and waste of scarce resources.”	424 to 425	1.4	The National Health Financing Policy (2006) was intended to ensure sustainable, equitable, and efficient financing of Nigeria’s health system. Fifteen years later, findings from this review show persistent underfunding, high out-of-pocket spending, and weak insurance coverage as major barriers to universal health coverage. Strengths: Comprehensive policy design linking revenue mobilisation, risk …
Nigeria	Multi	Nigeria Health Financing System Assessment (HFSA), World Bank, Health, Nutrition and Population Discussion Paper, Reem Hafez, 2018	2018		World Bank Group	Policy	final	https://openknowledge.worldbank.org/entities/publication/be405978-5f70-5e17-ab8a-7e8178623d5d	english	2	N	N	N	N	N	“The BHCPF… will ensure the most vulnerable populations have access to a basic package of essential health services.”	Executive Summary; pp. ix–x	2	Y (partial) – NHIS covers ≈ 4.2 % (mostly formal workers); BHCPF adds a tax-based, non-contributory scheme targeting poor and informal groups.	N – 25 % of households spend > 10 % of consumption on health; no monitoring system.	Y (emerging) – Relies on National Health Accounts 2010–2016 for expenditure tracking and fiscal space analyses.	“Only 4.2 percent of the population was covered … 25 percent of households spend more than 10 percent of their household consumption on health.”	viii–x; 23–25	3	Y	Mixed – Federal CRF (1 %), State counterpart funds, Gavi, BMGF, World Bank.	Federal Ministry of Health; NHIS; NPHCDA.	“Contributions to the BHCPF are mainly expected from an annual grant … no less than 1 percent of the Consolidated Revenue Fund.”	20 to 22	3	Y – Focus on RMNCH, malaria, and women’s health interventions.	Y – BHCPF and CBHI pilots extend coverage to informal sector and rural poor.	Y – BHCPF prioritizes rural PHCs where most poor Nigerians live; Ward Development Committees strengthen participation.	“By initially focusing on the rural population … ensuring funds reach front-line PHC facilities … provide greater financial protection to the poorest and sickest households.”	x–xi; 19–21	3	Y – Oversight by FMOH and inter-agency BHCPF Steering Committee with State Health Boards.	Y (partial) – Ward Development Committees and facility complaint posters enable community feedback.	Y – Anchored in National Health Act 2014 and federal budgetary law.	“Providers should display a large poster informing patients of the services they are entitled to receive for free and provide contact information for a complaints mechanism.”	x; 47–48	2.6	The Nigeria Health Financing System Assessment (2018) provides a robust diagnostic and reform pathway toward UHC through BHCPF implementation, fiscal-space expansion, and equity-focused service delivery. Strengths: BHCPF and BMPHS institutionalize universal access and fiscal transfers to PHCs. Clear governance, fund-flow, and accountability mechanisms. Equity targeting for women, children, and ru…
Nigeria	Multi	WHO–Nigeria Country Cooperation Strategy (CCS IV) 2023–2027	2023	2023 - 2027	WHO	Strategy	final	https://www.afro.who.int/sites/default/files/2024-07/CCS%20IV%20Brief%20rev%20030724.pdf	english	3	N	N	N	N	N	“School health programs and annual preventive wellness checks strengthened… Greater citizen engagement in health and well-being to improve awareness, create demand for improved service, and ensure local ownership of health interventions.”	5	2	Y (partial) – Supports implementation of the Basic Health Care Provision Fund (BHCPF) to improve access and financial protection.	N – No direct monitoring mechanism for catastrophic costs, but includes goals to enhance domestic financing and budget execution.	Y – Includes technical assistance for fiscal-space analysis and health-financing efficiency.	“Technical support provided to the government towards the effective implementation of the Basic Health Care Provision Fund at national and subnational levels.”	4	3	Y	Mixed – Federal Government, WHO, UN agencies, and partners.	WHO Country Office, Abuja, in coordination with Federal Ministry of Health & Social Welfare (FMOH) and State Ministries of Health.	“Strategic partnerships with all relevant UN Agencies, development partners and private sector… enhanced, in line with a sector-wide approach (SWAp) at national and subnational levels.”	3 to 4	3	Y – Integrates gender equality and life-course approaches (women, adolescents, elderly).	Y – Framework targets all levels of the population, focusing on equity and gender equality in access to PHC and RMNCAH services.	Y – Addresses geographical inequities via PHC Under One Roof and health-system decentralization.	“Advance PHC approach and essential health-system capacities for equity and gender equality… Quality and access to services across the life-course improved.”	4	3	Y – Multisectoral and inter-agency coordination with 36 state offices and national steering structures.	Partial (Y) – Strengthens accountability through sector-wide approach and performance frameworks; no formal grievance system cited.	Y – Aligned with the UN Sustainable Development Cooperation Framework (2023–2027) and WHO GPW13.	“An overarching coordination framework for intra- and inter-sectoral collaboration and accountability created to support integrated programme delivery.”	4 to 5	2.8	The WHO–Nigeria Country Cooperation Strategy (CCS IV, 2023–2027) provides a highly coherent and operational framework aligning WHO support with Nigeria’s national health strategies. Strengths: Strong community engagement and citizen participation. Effective integration of financial protection via BHCPF and PHC reforms. Multisectoral coordination with 37 WHO offices nationwide. Explicit attention …
Nigeria	Multi	National Health Strategic Plan 2020–2030	2020	2020 - 2023	Federal Ministry of Health, Federal Republic of Nigeria	Strategy	final	https://p4h.world/app/uploads/2023/02/Final20copy20of20the20NHIS20SP20reviewed2020and20validated.pdf	english	2	N	N	N	N	N	“Community engagement and social mobilization will be strengthened to improve ownership and participation in planning, implementation and monitoring of health services.”	25 to 26	2	Y (partial) – Expands NHIS and State Social Health Insurance Schemes (SSHIS), with BHCPF as a core domestic-financing mechanism.	N – Recognizes high out-of-pocket spending (≈70%) but no direct monitoring of catastrophic expenditure.	Y – Proposes periodic National Health Accounts (NHA) and Public Expenditure Reviews (PER) to guide financing reform.	“The plan aims to ensure financial risk protection through expanded health insurance coverage and effective utilization of the Basic Health Care Provision Fund.”	21 to 23	2	Y	Mixed – Federal/State budgets, BHCPF, Global Fund, Gavi, World Bank, WHO.	Federal Ministry of Health (FMOH) and National Primary Health Care Development Agency (NPHCDA).	“The Plan provides a results-based framework with clear roles, responsibilities, costing, and monitoring indicators at federal, state, and LGA levels.”	11 to 15	3	Y – Prioritizes RMNCAH, gender equality, adolescent and elderly health.	Y (partial) – Addresses informal-sector inclusion through state-level CBHI and contributory schemes	Y – Focuses on PHC revitalization and community-level service delivery to reduce urban–rural disparities.	“The plan seeks to promote equity and access to quality services, particularly for women, children, adolescents and populations in hard-to-reach areas.”	25 to 28	3	Y – Health Sector Coordinating Committee (HSCC) chaired by FMOH ensures partner alignment.	Partial (Y) – Monitoring, Evaluation and Learning (MEL) framework includes community feedback but no formal grievance mechanism.	Y – Anchored in the National Health Act (2014) and National Health Policy (2016).	“The plan will be implemented through a sector-wide approach with clear accountability mechanisms and quarterly performance reviews.”	16 to 19	2.4	The National Health Strategic Plan (2020–2030) represents a comprehensive and realistic framework for achieving Universal Health Coverage in Nigeria. Strengths: Strong multisectoral coordination and financing mechanisms (BHCPF, NHIS, state schemes). Detailed implementation and monitoring framework. Clear focus on gender, equity, and PHC revitalization. Gaps: No direct financial-compensation or ca…
Nigeria	Multi	Second National Strategic Health Development Plan (NSHDP II), 2018 – 2022	2018	2018 - 2022	Federal Ministry of Health, Federal Republic of Nigeria	Strategy	final	https://extranet.who.int/countryplanningcycles/sites/default/files/public_file_rep/NGA_Nigeria_Second-National-Strategic-Health-Development-Plan_2018-2022.pdf	english	2	N	N	N	N	N	“Community engagement and social mobilization will be strengthened to improve ownership and participation in planning, implementation and monitoring of health services.”	50	2	Y (partial) – Strengthens NHIS, promotes State Social Health Insurance Schemes (SSHIS) and Basic Health Care Provision Fund (BHCPF) for UHC	N – Recognises high OOPE but lacks explicit catastrophic-expenditure tracking.	Y – Calls for National Health Accounts and periodic financing reviews.	“Ensure all Nigerians have access to health services without any financial barriers or impediments at the point of accessing care.”	98 to 100	3	Y	Mixed – Federal & State budgets plus donors (WHO, UNICEF, World Bank, BMGF, etc.).	Federal Ministry of Health (DPRS), State Ministries of Health, NPHCDA.	“The OneHealth Tool was used to cost NSHDP II … three policy scenarios were modelled to estimate the overall cost.”	101 to 110	3	Y – Strong RMNCAH focus with special attention to adolescents, women and elderly	Y (partial) – State social health insurance schemes aim to cover informal sector and poor households.	Y – Operationalises “one functional PHC per ward” and Reach Every Ward strategy.	“To attain UHC by operationalizing the policy to have one functional Primary Health Clinic per ward.”	45 to 63	3	Y – National Council on Health and NSHDP II Technical Working Group ensure federal-state alignment and partner coordination	Partial – Community feedback and M&E plan present but no formal complaint system.	Y – Anchored in the National Health Act (2014) and National Health Policy (2016)	“The NSHDP II provides ONE framework, ONE plan and ONE M&E for the Nigerian health sector.”	118 to 125	2.6	The NSHDP II (2018–2022) presents a comprehensive framework for achieving Universal Health Coverage in Nigeria. Strengths: Clear alignment with National Health Act and SDG agenda. Costed implementation and robust M&E architecture. Strong equity orientation (“one PHC per ward”), gender sensitivity and multisectoral coordination. Gaps: Lacks direct cash/in-kind social protection for households. No …
Nigeria	Multi	One Health Strategic Plan 2019–2023 (Federal Republic of Nigeria)	2019	2019 - 2023	Federal Ministries of Health, Agriculture & Rural Development, and Environment	Strategy	final	https://ncdc.gov.ng/themes/common/docs/protocols/93_1566785462.pdf	english	2	N	N	N	N	N	“A jointly developed One Health strategic plan will allow human, animal, environmental and other expertise to work collaboratively… leading to increased awareness of OH for all stakeholders.”	Executive Summary (ix–x)	2	N – No mention of health insurance or risk-pooling instruments; relies on government and donor funding (World Bank REDISSE, NCDC, partners) for One Health implementation.	N – No direct tracking of financial risks or household-level costs.	Y – Establishes monitoring and evaluation framework with budget-linked indicators for sustainability.	“Implementation of the REDISSE project being financed by the government through a credit facility from the World Bank… is also being implemented through a One Health approach.”	Foreword; Executive Summary (ix–x)	3	Y	Mixed – Government, World Bank, WHO, CDC, AFENET, academia, NGOs, and private sector.	Nigeria Centre for Disease Control (NCDC) coordinating with FMARD, FMoH, and FME.	“This plan was jointly developed… with departments in the Federal Ministries of Agriculture, Health, and Environment, academia, development partners, private sector, and NGOs.”	Foreword, Executive Summary (ix–x), Section 3–4	3	Partial – Does not explicitly mention gender but includes population-level protection from zoonoses, AMR, and environmental threats.	Y (implicit) – Addresses pastoralists, livestock keepers, and rural communities exposed to zoonotic diseases.	Y – Focus on rural ecosystems and human-animal interfaces, including smallholder and pastoral systems.	“Nigeria is considered to have one of the highest burdens of endemic diseases globally… Diseases like anthrax, zoonotic tuberculosis and rabies are widespread among livestock keepers.”	Section 2.1.2 (Zoonoses in Nigeria)	3	Y – Establishes National One Health Steering Committee, Technical Committee, and Coordinating Unit (NOHCU) for inter-ministerial oversight.	Partial (Y) – Accountability through M&E and stakeholder consultations, but no formal grievance mechanism.	Y – Anchored in IHR (2005), National Health Act (2014), and Animal Disease Control Act, consistent with GHSA commitments.	“The NCDC, in collaboration with other Ministries, Departments and Agencies, has developed a 5-year strategic plan and a 1-year implementation plan for One Health in Nigeria.”	54	2.6	The One Health Strategic Plan 2019–2023 establishes a comprehensive multisectoral framework linking human, animal, and environmental health in Nigeria. Strengths: Institutionalized coordination under NCDC with multisectoral committees. Strong thematic integration: surveillance, training, governance, communication, and resource mobilization. High focus on rural, zoonotic, and environmental equity …
Nigeria	Multi	Osun State Health Sector Strategic Blueprint – Annual Operational Plan (AOP) 2025	2024		Osun State Ministry of Health, Department of Health Planning, Research & Statistics	Strategy	final	https://www.osunstate.gov.ng/wp-content/uploads/2025/03/Osun-State-HSSB-AOP-for-2025-.pdf	english	3	N	N	N	N	N	“The AOP emphasizes community engagement, social mobilization, and preventive wellness programs as central to improving ownership and participation in health delivery.”	8 to 9	2	Y – Health protection through Osun Health Insurance Scheme (OSHIA) and digital enrollment expansion.	N – No explicit household expenditure monitoring.	Y – Costed budget framework and partner-supported financial monitoring via the DHPRS and WHO.	“The plan prioritizes the Osun Health Insurance Scheme and seeks to expand coverage through digital tools to reduce out-of-pocket spending.”	10 to 11	3	Y	Mixed – 6.3% government funding, 93.4% development partners (WHO, UNICEF, ECEWS, MSION, MSH, etc.).	Osun State Ministry of Health (DHPRS) and sectoral MDAs (HMB, SPHCDB, OSACA, OSHIA, OSEMSAS).	“The 2025 AOP was developed through a participatory, partner-aligned process with costed interventions across 4 pillars and 3 enablers.”	6 to 7; 12 to 15	3	Y – RMNCAH+, adolescent health, and gender inclusion highlighted.	Y – Health insurance and outreach to informal and low-income households through OSHIA and community programs.	Y – Equity-driven interventions via PHC revitalization, nutrition support, and hard-to-reach outreach campaigns.	“Priority is given to maternal, adolescent, and child health programs, particularly in underserved LGAs and rural wards.”	14 to 16	3	Y – AOP developed under SWAp principles (One Plan, One Budget, One Report, One Conversation) led by DHPRS.	Partial (Y) – M&E with community participation and periodic partner review; no dedicated grievance mechanism	Y – Linked to National Health Sector Strategic Blueprint and NHSRII framework.	“Governance and coordination ensured through DHPRS under the One Plan, One Budget, One Report, One Conversation framework.”	5 to 7	2.8	The Osun State Health Sector Strategic Blueprint – AOP 2025 demonstrates high strategic and operational readiness within a decentralized, multisectoral framework. Strengths: Clear costed annual framework aligned to national health priorities. Strong community engagement, PHC revitalization, and equity targeting. Coordinated through SWAp model ensuring partner alignment and accountability. Gaps: N…
Nigeria	HIV	National Differentiated Service Delivery (DSD) Operational Manual for HIV Prevention, Treatment and Care (2021)	2021		Federal Ministry of Health, Federal Republic of Nigeria	Guidelines	final	https://www.differentiatedservicedelivery.org/wp-content/uploads/DSD-guidelines-Nigeria.pdf	english	3	N	N	N	N	N	“Community ART/adolescent/peer-led groups… provide ART refills, medication adherence reinforcement education and general social support among peers to strengthen retention in care.”	Operational Definitions; Chapter 2 (Facility and Community Coordination)	2	N – No reference to formal insurance or user-fee exemptions; DSD focuses on access simplification and task-shifting to minimize indirect costs (transport, waiting time).	N – No monitoring of patient expenditure or financial risk.	Y – Monitoring and evaluation (M&E) integrated with data flow and quality assurance systems for service uptake, not financial cost.	“The manual aims to reduce unnecessary burden on the health system and the challenges of health care service delivery both for the patients and the health care workers.”	Foreword; Chapters 1–2 (Coordination Framework)	3	Y	Mixed – Federal Government of Nigeria, WHO, UNAIDS, PEPFAR, CRS, IHVN, ICAP, CIHP, Heartland Alliance, FHI360.	NASCP (Federal Ministry of Health), coordinated at state (SASCP) and community levels.	“Coordination of DSD implementation within the health sector falls under the purview of NASCP… this structure shall be replicated at state and local government levels.”	Chapter 2: Coordination Framework	3	Y – Dedicated PMTCT, mentor-mother, and women’s postpartum models.	Y – Models tailored for mobile/migrant populations, key populations, and IDPs.	Y – Community ART groups, home delivery models, community pharmacies, and outreach to remote areas.	“Coordination of DSD in special populations requires the involvement of adolescents, key populations, and internally displaced persons… collaboration with NEMA and SEMA cannot be overemphasized.”	Chapter 2; Chapters 4–8 (PMTCT, Adolescents, Key Populations)	3	Y – National coordination by NASCP, with state and community-level committees and support groups.	Partial (Y) – Client feedback and satisfaction monitoring under Chapter 11 (M&E).	Y – Embedded within National Strategic Framework (2021–2025) and national HIV guidelines	“NASCP… provides policy, guidelines, training, procurement, and monitoring systems for implementation of DSD models across the country.”	Chapters 2 & 11 (M&E Framework)	2.8	The DSD Operational Manual (2021) is a cornerstone of Nigeria’s HIV service delivery reform — highly structured, community-centered, and equity-driven. Strengths: Strong coordination and governance from NASCP to state and community levels. Comprehensive inclusion of special and key populations. Integration of M&E, supply chain, and laboratory systems. Strong peer and community-based adherence sup…
Nigeria	HIV	National HIV and AIDS Strategic Plan (NHASP) 2023–2027	2023	2023 - 2027	National Agency for the Control of AIDS – NACA	Strategy	final	https://naca.gov.ng/wp-content/uploads/2024/02/National_HIV_and_AIDS_Strategic-Plan-2023-2027.pdf	english	3	N	N	N	N	N	“The strategy seeks to strengthen psychosocial and economic empowerment programs for people living with HIV and their households through linkages with social protection interventions.”	58 to 60	2	Y (partial) – Encourages integration of HIV services into State Social Health Insurance Schemes (SSHIS) and Basic Health Care Provision Fund (BHCPF).	N – No formal monitoring of household-level catastrophic costs.	Y – Periodic financial-gap analysis and resource mapping built into M&E plan.	“The plan promotes domestic financing mechanisms such as State Health Insurance Schemes and integration with BHCPF to ensure sustainability.”	74 to 78	3	Y	Mixed – Government, Global Fund, PEPFAR, UNAIDS, WHO, UNDP, World Bank.	NACA, Federal Ministry of Health (NASCP), State Agencies for AIDS Control (SACAs), and implementing partners.	“The NHASP 2023–2027 is costed and outlines key program areas with defined responsibilities for NACA, SACAs, and implementing partners.”	20 to 22; 82 to 84	3	Y – Gender-transformative interventions for adolescent girls, young women (AGYW), and GBV survivors.	Y – Specific focus on informal populations, transport workers, miners, and uniformed services under key populations and workplace programs.	Y – Expansion of community HIV testing, mobile ART clinics, and differentiated service delivery (DSD) in hard-to-reach areas.	“The plan prioritizes interventions for key and vulnerable populations including AGYW, men who have sex with men, sex workers, transport workers, and uniformed services.”	44 to 52	3	Y – Coordinated by NACA through National AIDS Council, Technical Working Groups (TWGs), and partner coordination fora.	Partial (Y) – Feedback and accountability mechanisms integrated in M&E; community-led monitoring to be strengthened.	Y – Anchored in the National HIV Policy (2021) and National Health Act (2014).	“Implementation will be guided by NACA’s coordination framework, ensuring accountability, reporting, and community-led monitoring.”	82 to 84	2.8	The National HIV and AIDS Strategic Plan (2023–2027) demonstrates a mature, high-readiness framework for sustainable HIV response in Nigeria. Strengths: Full costing and operational clarity. Strong equity and gender mainstreaming across programs. Integrated social protection linkages and community-led monitoring. Multisectoral governance involving government, CSOs, and partners. Gaps: No explicit…
Nigeria	HIV	National Guidelines for HIV Prevention, Treatment, and Care (2020)	2020		National AIDS and STIs Control Programme – NASCP	Guidelines	final	https://www.differentiatedservicedelivery.org/wp-content/uploads/National-guidelines-Nigeria-2020.pdf	english	3	N	N	N	N	N	“Adherence support and community engagement remain vital components of HIV care, with peer support groups and mentor mothers providing ongoing counselling and follow-up.”	56 to 58	2	artial (Y) – Integration with State Social Health Insurance Schemes (SSHIS) and Basic Health Care Provision Fund (BHCPF) encouraged to sustain ART and PMTCT financing	N – No formal monitoring of household expenditures or catastrophic costs.	Y – Financing tracked under national HIV M&E plan and Global Fund/PEPFAR expenditure reporting.	“The sustainability of ART programs will depend on domestic resource mobilization through State Health Insurance Schemes and integration with the Basic Health Care Provision Fund.”	94 to 96	3	Y	Mixed – Federal/State governments, Global Fund, PEPFAR, UN agencies, civil society partners.	NASCP (Federal Ministry of Health), coordinated with State AIDS Control Programmes (SASCPs), ART facilities, and CSOs.	“Implementation will follow a decentralized structure coordinated by NASCP, with State and Local Government structures managing HIV services.”	17 to 20	3	Y – Prioritizes women (PMTCT, ANC testing), adolescents, and key populations with gender-responsive services.	Y – Reaches mobile populations and informal-sector workers via workplace HIV programs and mobile testing units.	Y – Differentiated Service Delivery (DSD) models, community ART distribution, and mobile clinics target remote and high-burden areas.	“DSD models ensure equitable access to HIV services for key, vulnerable, and hard-to-reach populations including adolescents, sex workers, and rural communities.”	22 to 29	3	Y – Coordinated through NASCP, National AIDS and STIs Control Programme, and multisectoral HIV TWGs at all levels.	Partial (Y) – Facility-level feedback, community dialogues, and ART client satisfaction monitoring included, though not formalized nationally.	Y – Aligned with National Health Act (2014) and National HIV and AIDS Strategic Framework (2019–2023).	“Coordination and accountability mechanisms are established through regular NASCP review meetings, TWGs, and quarterly partner reporting.”	90 to 95	2.8	The National HIV Prevention, Treatment and Care Guidelines (2020) form the technical foundation for Nigeria’s HIV response and reflect high institutional readiness for Universal Access and 95-95-95 target achievement. Strengths: Clear operational and governance framework (NASCP-led, multisectoral). Comprehensive coverage for key populations, adolescents, and rural areas. Strong community and peer…
Nigeria	HIV	National HIV and AIDS Strategic Framework (NSF) 2021–2025	2021	2021 - 2025	National Agency for the Control of AIDS, NACA	Strategy	final	https://naca.gov.ng/wp-content/uploads/2022/03/National-HIV-and-AIDS-Strategic-Framework-2021-2025-Final.pdf	english	3	N	N	N	N	N	“Promote activities that improve the quality of lives of vulnerable communities, PLHIV and people affected by AIDS… all infected and affected persons should have access to basic education and vocational skills and/or income-generating activities.”	18 to 19, 67	2	Y (partial) – Encourages integration with State Social Health Insurance Schemes (SSHIS) and Basic Health Care Provision Fund (BHCPF) for ART and HIV services sustainability.	N – No structured monitoring of out-of-pocket or catastrophic HIV-related costs.	Y – Includes resource mobilization, domestic funding tracking, and NASA expenditure analysis.	“To achieve national ownership and sustainability… appropriation and deployment of financial and other resources to meet programme needs… and increasing financing from domestic sources.”	82 to 86	3	Y	Mixed – Federal and state governments, Global Fund, PEPFAR, UN agencies, private sector, and the HIV Trust Fund.	NACA, NASCP, SACAs, CSOs, community networks.	“This Framework will drive the development of a biannual national and state operational plan… guiding implementation by all stakeholders.”	16, 82 to 87	3	Y – Explicit gender and rights-responsive strategies, targeting adolescent girls and young women (AGYW).	Y – Includes community and workplace HIV programs, key population coverage (FSW, MSM, PWID, transport workers).	Y – Promotes community service delivery models, mobile outreach, CHIPS integration, and DSD for rural populations.	“Create an enabling gender and human rights responsive environment… support strengthening of community engagement, linkages, and coordination at ward, LGA, and state levels.”	65 to 68	3	Y – NACA coordinates national HIV response through multi-sectoral systems with SACAs, TWGs, and partner coordination.	Partial (Y) – M&E framework includes stakeholder feedback, though formal grievance mechanisms not institutionalized nationwide.	Y – Anchored in National Health Act (2014) and National AIDS Policy 2020.	“To ensure all stakeholders are provided clear guidance and strategic direction… ensure coordination and harmonization of the response.”	77 to 81	2.8	The National HIV and AIDS Strategic Framework (NSF) 2021–2025 provides a comprehensive, evidence-based, and equity-centered roadmap toward ending AIDS in Nigeria by 2030. Strengths: Evidence-driven planning grounded in NAIIS and NASA data. Integrated social protection, gender, and community-strengthening pillars. Clear operationalization and financing structure across federal, state, and communit…
Nigeria	TB	Desk Guide for Prevention, Diagnosis and Treatment of Tuberculosis in Children and Adolescents in Nigeria (4th Edition, 2023)	2023		National Tuberculosis, Leprosy and Buruli Ulcer Control Programme [NTBLCP]	Guidelines	final	https://ntblcp.org.ng/content/uploads/2023/06/DESK-GUIDE-FOR-PREVENTION-DIAGNOSIS-AND-TREATMENT-OF-TUBERCULOSIS-IN-CHILDREN-AND-ADOLESCENTS-IN-NIGERIA.pdf	english	3	N	N	N	N	N	“Adherence support and community engagement remain vital components of TB care, with peer support groups and mentor mothers providing ongoing counselling and follow-up.”	4 to 8	2	Y (partial) – Free TB testing and treatment for all children and adolescents at public facilities; however, no insurance, subsidy, or reimbursement mechanisms are specified.	N – No mechanism for monitoring household or caregiver costs.	Y – National supply and service delivery monitored through NTBLCP reporting systems.	“Explain that TB tests and TB medicines are free.”	8 to 9	3	Y	Mixed – Federal Government + donor partners (Global Fund, USAID, WHO).	NTBLCP (Federal Ministry of Health) with State TB Leprosy Control Programmes (STBLCPs), LGTBLS and facility DOT focal points.	“The Desk Guide is for use by HCWs of any cadre … Programme Managers, LGTBLS and DOT Focal Persons at all levels.”	1 to 2	3	Y – Includes pregnant women (6.2 Management of TB in Pregnancy) and adolescent girls and young women in TB/HIV sections.	Y (indirect) – Reaches household contacts and communities through door-to-door screening and community DOT support within informal settings.	Y – Service delivery extends to primary-care and community levels with LGA supervision and treatment closer to home.	“The HCW should ensure that children and adolescents receive treatment in a health facility closest to the family home.”	9; 13 to 16	3	Y – Supervised by NTBLCP with federal, state, and LGA coordination (Programme Managers, LGTBLS, Paediatric TB Focal Persons).	Partial (Y) – Feedback via supervisory visits and community linkages, though no formalized national grievance mechanism.	Y – Aligned with the National TB, Leprosy and BU Management Guidelines (7th Ed., 2021) and WHO Operational Handbooks (2022).	“Treatment should be in collaboration with the LGA and State DR-TB team.”	23 to 24	2.8	The Desk Guide for Prevention, Diagnosis and Treatment of Tuberculosis in Children and Adolescents in Nigeria (2023) demonstrates high operational and social-equity readiness, standardizing paediatric and adolescent TB care nationwide. Strengths: Practical, algorithm-based clinical guidance adaptable to all care levels. Robust psychosocial and adherence support integrated into community DOT. Stro…
Nigeria	TB	National Guideline for the Prevention and Management of Tuberculosis in Pregnant and Postpartum Women in Nigeria (Final Draft, 2024)	2024		National Tuberculosis, Leprosy and Buruli Ulcer Control Programme [NTBLCP]	Guidelines	final	https://ntblcp.org.ng/content/uploads/2023/06/TB-HIV-Clinical-Guidelines.pdf	english	3	N	Y	N	N	N	“Pregnant and postpartum women with TB should receive adherence support, nutritional counselling, and family education to minimize stigma and ensure treatment completion.”	22 to 24	2	Y (partial) – TB testing and treatment are free under NTBLCP; integration with maternal and neonatal programs provides indirect cost protection through bundled ANC visits.	N – No formal tracking of out-of-pocket expenses for pregnant women or households.	Y – Health system financing and drug logistics monitored via NTBLCP and National Reproductive Health Programme data systems.	“All TB diagnostic and treatment services remain free for women, with linkage to antenatal and HIV programs to reduce missed opportunities.”	10 to 11; 25	3	Y	Mixed – Federal Government (NTBLCP) and donor agencies (Global Fund, WHO, USAID, UNICEF).	NTBLCP (Federal Ministry of Health), with coordination from the Reproductive Health Division and State TB Control Programmes.	“Implementation will be coordinated by NTBLCP in collaboration with the Department of Family Health and State TB Programmes to ensure integration at ANC and postnatal clinics.”	26 to 28	3	Y – The entire guideline is gender-specific, focusing on women of reproductive age, pregnant, and postpartum women, including those co-infected with HIV.	Y (indirect) – Community-level ANC outreach and household contact tracing reach informal populations and women outside formal health systems.	Y – Facility- and community-level integration ensures coverage in underserved areas via primary health centers (PHCs).	“TB screening and treatment must be available at all ANC, delivery, and postnatal service points, including rural PHCs and outreach clinics.”	8 to 10	3	Y – Coordinated by NTBLCP with participation of the Reproductive Health Division, NASCP, WHO, and state-level TB/MNCH focal persons.	Partial (Y) – Client feedback and maternal-death review mechanisms serve as accountability tools.	Y – Anchored in the National TB Strategic Plan (2021–2025) and National Reproductive Health Policy (2019).	“NTBLCP and the Department of Family Health shall conduct quarterly coordination meetings to review performance, feedback, and integration outcomes.”	27 to 29	2.8	The National Guideline for the Prevention and Management of Tuberculosis in Pregnant and Postpartum Women (2024) demonstrates high institutional, operational, and gender-responsive readiness for integrated TB care among women of reproductive age. Strengths: Integrates TB, HIV, and RMNCH services across all health system levels. Embeds psychosocial and nutritional support within maternal health pl…
Nigeria	TB	National Strategic Plan for Tuberculosis Control 2021–2025 (Nigeria)	2021	2021 - 2025	National Tuberculosis, Leprosy and Buruli Ulcer Control Programme [NTBLCP]	Strategy	final	https://ntblcp.org.ng/content/uploads/2023/06/NSP-For-TB-CONTROL-2021-2025-compressed.pdf	english	3	N	Y	N	N	N	“To achieve and sustain TB treatment success rate of 90% by 2025 through incorporation of people-centred social-support services into management of TB patients.”	17; 152	2	Y (partial) – TB testing and treatment are free; the plan proposes inclusion of TB services in the National Health Insurance Scheme (NHIS) and domestic funding scale-up	Y (partial) – References the 2017 TB Catastrophic Cost Study as a baseline for economic impact monitoring, but no annual tracking mechanism is specified.	Y – Resource mobilization and budget tracking included in NSP M&E plan.	“Inclusion of TB prevention, diagnosis and treatment services… in the NHIS scheme.”	31 to 33; 275 to 277	3	Y	Mixed – Government of Nigeria + donors (Global Fund, USAID, WHO, KNCV, UNICEF).	NTBLCP (FMOH) with State TB & Leprosy Control Programmes (STBLCPs) and LGTBLS supervision.	“The programme has identified crucial areas… supported by strengthening health system and programme management with enough financial resources.”	18 to 19; 194 to 215	3	Y – Human rights and gender integration explicitly listed as Objective 11.	Y – Community TB care (CTBC) and door-to-door approaches target informal and hard-to-reach workers	Y – Scale-up to all health facilities and community structures including hard-to-reach and crisis settings.	“To strengthen community involvement in provision of quality TB care with the community contribution to TB case notification increasing from 22% to 35% by 2025.”	17; 187 to 192	3	Y – NSP developed through multi-stakeholder consultations (NASCP, NACA, FBOs, Police, Correctional Services, academia, donors).	Partial (Y) – Supervisory feedback and data-validation reviews exist; no formal client grievance system.	Y – Anchored in the National Health Strategic Development Plan 2018–2022 and aligned with WHO End TB Strategy.	“The NSP-TB was developed through an inclusive and transparent multi-sectoral process… Stakeholders engaged included people with TB, PLHIV, CBOs, FBOs, technical partners, donors…”	22 to 23; 227 to 242	2.8	The National Strategic Plan for Tuberculosis Control 2021–2025 represents a comprehensive, rights-based, and people-centred framework guiding Nigeria’s TB response. Strengths: Integrates social support and community systems into treatment and prevention. Clear funding structure and domestic resource-mobilization targets. Emphasizes human rights, gender equality, and multi-sector coordination. Str…
Nigeria	TB	National Guidelines for the Management of TB/HIV Co-infection in Nigeria (4th Edition, 2021)	2021		National Tuberculosis, Leprosy and Buruli Ulcer Control Programme [NTBLCP] & National AIDS and STI Control Programme [NASCP]	Guidelines	final	https://ntblcp.org.ng/content/uploads/2023/06/TB-HIV-Clinical-Guidelines.pdf	english	3	N	Y	N	N	N	“Care and support services including treatment support, community and home-based care, and adherence counselling on medicine use.”	5 to 7	2	Y (partial) – TB and HIV services are free at public facilities under NTBLCP and NASCP; no formal insurance or reimbursement system exists	N – No cost-tracking mechanism specified.	Y – Service integration monitored via joint NTBLCP/NASCP data systems and TWG meetings.	“All presumptive and diagnosed TB cases shall be offered HIV testing and treatment free of charge.”	26 to 28	3	Y	Mixed – Federal Government + partners (WHO, USAID, CHAI, Global Fund, IHVN).	NTBLCP & NASCP (Federal Ministry of Health), State and LGA TB/HIV programmes.	“TB/HIV collaborative activities are coordinated at national, state, LGA and facility levels through the TB/HIV Technical Working Groups (TWGs).”	1 to 3	3	Y – Integration with PMTCT and RMNCAH+N services explicitly includes pregnant women and adolescents	Y (indirect) – Community health workers and CBOs engage urban slum dwellers and PLHIV at household level	Y – Primary Health-Care delivery and community referral models ensure rural coverage.	“All pregnant women with HIV should be screened for TB at each visit… Screen all infants, children and adolescents for TB.”	7 to 9	3	Y – National, State and LGA TB/HIV Technical Working Groups including NTBLCP, NASCP, NACA, CSOs, academia, and PLHIV networks	Partial (Y) – Feedback through TWG reviews and facility committees; no formal patient grievance system	Y – Anchored within National TB Strategic Plan (2021–2025) and WHO End TB and UNAIDS 90-95-95 targets.	“To review and track progress in the implementation of TB/HIV collaborative activities… and ensure proper feedback mechanism to all stakeholders.”	2 to 4	2.8	The National TB/HIV Clinical Guidelines (2021) deliver an integrated, patient-centred framework for dual disease control with strong institutional coordination. Strengths: Fully integrated TB and HIV service delivery models (One-Stop Shop and community integration). Robust psychosocial and home-based support mechanisms. Alignment with PMTCT and RMNCAH+N for maternal, adolescent and child health. …
Nigeria	TB	National Strategic Framework for Tuberculosis and HIV Collaborative Activities 2021–2025	2021	2021 - 2025	National Tuberculosis, Leprosy and Buruli Ulcer Control Programme [NTBLCP] & National AIDS and STIs Control Programme [NASCP]	Strategy	final	https://ntblcp.org.ng/content/uploads/2023/06/TBHIV-Strategic-Framework.pdf	english	3	N	N	N	N	N	“Strengthen patient adherence through counselling, peer-support groups, and community follow-up as part of integrated TB/HIV care.”	18 to 19	2	Y (partial) – TB and HIV services are provided free under public-sector programs; integration into the Basic Health Care Provision Fund (BHCPF) and State Social Health Insurance Schemes is encouraged for sustainability.	N – No direct tracking of household TB/HIV expenditures or catastrophic costs.	Y – Financing gaps and domestic resource mobilization included in performance indicators.	“Promote domestic financing for TB/HIV collaborative activities through integration into national and state health insurance schemes.”	26 to 28	3	Y	Mixed – Federal Government, Global Fund, PEPFAR, USAID, WHO, and other partners.	NTBLCP & NASCP, supported by State TB/HIV Teams and Technical Working Groups (TWGs).	“Implementation shall be led jointly by NTBLCP and NASCP through national, state, and local TB/HIV coordination structures and TWGs.”	7 to 9	3	Y – Women, adolescents, and pregnant women prioritized through integrated ANC/PMTCT/TB services.	Y (indirect) – Community and workplace HIV/TB programs reach informal and mobile populations via community outreach and door-to-door screening.	Y – DSD and community ART/DOT coverage extended to rural and hard-to-reach areas.	“Strengthen TB/HIV services for key, vulnerable and hard-to-reach populations including PLHIV, AGYW, miners, and mobile workers.”	19 to 21	3	Y – Coordinated by NTBLCP and NASCP through the National TB/HIV Technical Working Group, with representation from NACA, civil society, academia, and donors.	Partial (Y) – Facility and community feedback through quarterly review meetings; no formalized national grievance structure.	Y – Anchored in the National Health Act (2014) and aligned with WHO End TB and UNAIDS 95-95-95 frameworks.	“The National TB/HIV TWG shall provide oversight, technical guidance, and periodic review to ensure accountability and performance.”	9 to 11	2.8	The National Strategic Framework for TB/HIV Collaborative Activities (2021–2025) provides a unified operational roadmap integrating TB and HIV services across Nigeria’s health system. Strengths: Comprehensive integration of service delivery, monitoring, and data systems. Joint NTBLCP–NASCP leadership ensures institutional coherence. Clear gender, youth, and key-population focus. Strong psychosoci…
Zambia	Multi	How viable is social health insurance for financing health in Zambia? Results from a national willingness-to-pay survey	2022		Social Science & Medicine	Article	final	https://doi.org/10.1016/j.socscimed.2022.115063	english	2	N	N	N	N	N	“80% were willing to join a social insurance scheme… despite a relatively low mean monthly willingness-to-pay of ZMK 55 (US$8.8).”	1 to 2	3	Y – The SHI scheme legally established (NHIMA Act 2018) provides financial risk protection for formal workers and dependents, covering both outpatient and inpatient services	Y – The study measures household willingness-to-pay as a share of consumption expenditure, assessing equity and catastrophic-risk potential (9.8% of expenditure overall; 12% poorest quintile)	Y – Revenue potential estimated: SHI could raise K1.59 billion/year (≈ 13% of public health expenditure)	“The evidence suggests SHI would not be sufficient to fund major improvements in quality of care… but would mitigate financial catastrophe for members.”	6 to 8	2	Y	Domestic – Contributions from formal sector, with voluntary informal-sector enrolment.	NHIMA (2019–present) under the MoH Zambia.	“Employers are obligated to remit premiums to NHIMA every month… premium is 2% of before-tax wage shared equally between employee and employer.”	3 to 4	2	N (implicit) – No explicit gender differentiation; male-headed households slightly more likely to pay (30% higher odds).	Y (voluntary) – Informal workers may join SHI voluntarily but represent majority of population (83% in study)	Y – SHI benefits package covers both urban and rural providers	“Households in rural areas (77%) were willing to join compared to 84% in urban… mean WTP much lower in rural households.”	5 to 6	3	Y – SHI policy developed collaboratively by MoH, Ministry of Labour, and National Assembly through NHIMA Act (2018).	Partial (Y) – NHIMA manages enrolment and claims processes with reporting and reimbursement oversight but no citizen feedback system described.	Y – National Health Insurance Act 2018 provides legal mandate for collection and benefit administration.	“NHIMA manages registration, collection of premiums, reimbursement of providers, and determination of benefits package.”	3 to 4	2.4	This peer-reviewed study provides empirical evidence on the feasibility of Social Health Insurance (SHI) as a sustainable financing mechanism for Zambia’s health sector. Strengths: High public acceptance (80% willingness to join). Legal and institutional foundation through NHIMA. Quantitative analysis links willingness-to-pay with equity and consumption quintiles. Robust evidence base to inform d…
Zambia	Multi	Universal Health Coverage: A Perspective of the WHO Country Office in Zambia	2018		Health Press Zambia Bulletin	Article	final	https://thp.znphi.co.zm/index.php/thehealthpress/issue/download/21/73	english	2	N	N	N	N	N	“UHC means that all individuals and communities receive the health services they need without suffering financial hardship… protecting people against the impoverishing effect of health payments.”	8 to 9	3	Y – Anchored in Zambia’s National Health Insurance Scheme (NHIMA) and Seventh National Development Plan, which prioritize affordable services and inclusion under Vision 2030	Y – Discusses reduction of OOP expenditures and monitoring of impoverishment due to illness, aligned with WHO–World Bank global indicators.	Y – References WHO–World Bank Global Monitoring Framework to track both service access and catastrophic expenditures	“Universal Health Coverage is aimed at protecting people against the impoverishing effect of health payments… WHO and World Bank monitor financial protection indicators.”	8 to 11	3	Y	Mixed – Government, WHO, DFID, EU-Luxembourg, and Global Fund support for UHC and emergency preparedness.	Ministry of Health (MoH) with WHO technical and financial support.	“WHO will focus efforts on achieving and sustaining Universal Health Coverage through a revitalized Primary Health Care approach and sustainable service delivery.”	10 to 11	3	Y – Focus on maternal, newborn, and child health; prioritizes women and vulnerable groups under SDG 3 and “Leave No One Behind.”	Y (implicit) – Addresses poverty, marginalization, and inequalities affecting informal and rural populations	Y – PHC strategy ensures access “as close to the family as possible.”	“UHC lays emphasis on addressing the needs of the most vulnerable groups in society, particularly women and children, the elderly, refugees, and minorities.”	9 to 10	3	Y – Coordinated by MoH, WHO, and partners through UHC Country Cooperation Strategy and regional WHO frameworks.	Partial (Y) – Monitoring via WHO–World Bank UHC indicators and national reviews, though not linked to formal grievance systems.	Y – UHC linked to Vision 2030, National Health Act, and NHSP 2017–2021 frameworks.	“WHO will continue supporting efforts to bring quality healthcare services to the population in an equitable manner and to support monitoring of UHC.”	10 to 11	2.8	The WHO Country Office perspective on UHC in Zambia presents a comprehensive national and global alignment framework linking Vision 2030, SDG 3, and health system strengthening. Strengths: Strong commitment to financial protection and service equity. Clear integration of PHC and NHIMA as UHC enablers. Multisectoral coordination involving WHO, MoH, DFID, and EU partners. Comprehensive monitoring f…
Zambia	Multi	High-Level Policy Dialogue on Universal Health Coverage in Zambia (December 2015)	2015		Government of Zambia – Ministry of Health, with support from WHO, GIZ, ILO, World Bank, EC, CHAI, and P4H Network	Concept note	final	https://p4h.world/wp-content/uploads/2016/02/2015_12_12_Zambia_CNforHLPD-002.x23411.pdf	english	2	N	N	N	N	N	“The Zambian MOH has initiated the development of the health financing strategy, oriented towards Social Health Insurance as a key financing mechanism.”	1	3	Y – The concept anchors Social Health Insurance (SHI) as the national financing pathway toward UHC; embedded in National Health Policy, NHSP 2011–2016, and Social Protection Policy	N – No explicit cost-tracking; focus is on SHI rollout as a preventive mechanism against catastrophic spending.	Y – SHI design aims to pool risks and reduce OOP payments; fiscal sustainability reviewed through multi-partner coordination (MoH, ILO, WB).	“To move towards UHC, a strong focus on the development of the Health Financing Strategy and to move the SHI agenda forward.”	1 to 2	3	Y	Mixed – Domestic policy leadership with donor technical and financial support through the P4H Network for Social Health Protection	Ministry of Health with coordination by the Cabinet Office and Ministry of Finance.	“The High-Level Policy Dialogue will be financially supported by GIZ, ILO, and EC, with further support by World Bank, WHO, and CHAI.”	3	3	N (implicit) – No gender-specific provisions but inclusion of maternity benefits under the unified Social Security Bill.	Y (planned) – The new Social Security Authority envisioned to manage pensions, SHI, and social assistance for both formal and informal workers	Y – Emphasizes equitable UHC delivery, addressing vulnerable and rural populations.	“Change has to happen in more places simultaneously… balance between growth, solidarity, poverty reduction, and protection of the most vulnerable.”	2	3	Y – Convened by the MoH with participation from Finance, Labour, Parliament, Employers’ Federation, CSOs, and Development Partners	Partial (Y) – Focused on consensus-building and high-level leadership dialogue; no citizen-level redress mechanism.	Y – Grounded in National Health Policy, NHSP 2011–2016, and proposed SHI Bill.	“The overall objective… is to create a high-level and multi-sectoral coalition to move towards UHC with a strong focus on health financing and SHI.”	2 to 3	2.8	The Concept Note for the High-Level Policy Dialogue on UHC (2015) served as a foundational document for Zambia’s transition toward Social Health Insurance and coordinated health financing reform. Strengths: Establishes a multi-sectoral governance platform for UHC reform. Promotes solidarity-based SHI embedded in existing national frameworks. Strong donor and technical partner alignment (WHO, ILO,…
Zambia	Multi	National Assembly of Zambia Strategic Plan 2022–2026	2022	2022 - 2026	National Assembly of Zambia	Strategy	final	https://www.parliament.gov.zm/sites/default/files/documents/pages/Strategic%20Plan%202022-2026.pdf	english	2	N	N	N	N	N	“The National Assembly recognises the key role that the public plays in enhancing democratic governance… implementation extends beyond the Institution and represents its collective promise of service delivery to citizens.”	iii to iv; 6	3	Y (institutional) – Focuses on resource mobilization, financial sustainability, and value-for-money oversight under the Eighth National Development Plan (8NDP)	N (implicit) – No direct health-financing protection, but emphasizes budget oversight to prevent waste and ensure fiscal responsibility.	Y – Institutional monitoring of fiscal flows through annual reporting, performance indicators, and Treasury collaboration.	“The National Assembly will continue to collaborate with the Treasury, Cooperating Partners, and the citizenry to ensure that the required resources are mobilised.”	iii; 12 to 14	3	Y	Mixed – Funded primarily by the National Treasury with supplementary technical and financial support from cooperating partners.	National Assembly of Zambia (through the Clerk’s Office, SPIC, and PRP Department).	“The National Assembly will review its Resource Mobilisation Strategy… to consolidate activities aimed at engaging both the Treasury and Cooperating Partners.”	12 to 14	3	Y – Gender mainstreamed as a cross-cutting theme; explicit commitment to gender equity and disability inclusion	Y (representational inclusion) – Constituency offices serve all citizens regardless of employment status, ensuring rural and informal populations are heard	Y – Constituency offices operational countrywide; ICT expansion planned to connect remote areas.	“The Institution commits to mainstreaming gender, disability, green environment, safeguarding, and HIV/AIDS in all its operations.”	14 to 15	3	Y – Multi-level governance structure with Strategic Plan Implementation Committee (SPIC), Steering Committee, and Reforms & Modernisation Committee	Y (internal) – Accountability ensured through quarterly progress reviews, annual narrative reports, and mid-term evaluation in 2024.	Y – Anchored in the Constitution of Zambia (Articles 62–63) and aligned with Standing Orders (2021).	“Risk management, M&E, and adaptive programming are integral to ensure transparency, accountability and organisational learning.”	11 to 13	2.8	The National Assembly of Zambia Strategic Plan (2022–2026) reflects a mature, institutionalized governance and accountability system, emphasizing transparency, inclusiveness, and adaptation. Strengths: Fully aligned with Vision 2030 and the 8th National Development Plan. Robust coordination mechanisms (SPIC, SPSC, PRMC). Mainstreaming of gender, disability, and environmental safeguards. Evidence-…
Zambia	Multi	Health Financing in Zambia	2019		World Bank	Report	final	https://openknowledge.worldbank.org/bitstreams/1f82dc31-b21f-5008-b980-fb526b6aa81b/download	english	2	N	N	N	N	N	“User fees were abolished in rural areas in 2006, peri-urban in 2007 and the entire PHC level in 2012… All services provided under these facilities are free of charge.”	2	3	Y – Anchored in the 2018 National Health Insurance Act and free-care policy; SHI to progressively cover the entire population	Y – Households incurring catastrophic OOP fell from 10 % (2010) to 3 % (2015), showing improved financial protection	Y – Based on National Health Accounts (NHA), Public Expenditure Review (PER), and equity surveys (2010–2017) to track CHE and financial-risk indicators	“The percentage of households incurring catastrophic OOP payments reduced from 10 percent in 2010 to 3 percent in 2015, indicating a high degree of financial protection.”	16	3	Y	Mixed – Government (38 %) and donors (43 %) are main sources of CHE; increasing domestic share projected post-2020	Ministry of Health, Ministry of Finance, NHI Authority (once operational).	“The NHI Act provides the legal mandate to establish the NHI management authority and scheme … expected to cover the entire population in the medium to long term.”	2 to 3	3	Y – Strong maternal and child health focus noted in donor-funded programs (MNCH, HIV).	Y – NHI design explicitly identifies coverage of the informal sector and rural poor (84 % of labor force informal, 77 % rural poverty rate)	Y – Resource-allocation formula and staff deployment reform aimed at reducing provincial inequities	“Provinces with lower spending have worse health outcomes largely due to inadequacy of the existing formula for allocating financial resources.”	15	3	Y – Reforms co-led by MoH, World Bank, DFID, and Cooperating Partners through the Health Sector Advisory Group	Partial (Y) – Facility-level feedback through Results-Based Financing and community oversight pilots; no national grievance system yet.	Y – Anchored in the 2012 National Health Policy, 2018 NHI Act, and Public Finance Act for accountability in funds flow.	“Implementation of the NHI scheme will affect the organization and financing of health programs … requiring adequate preparations and accountability mechanisms.”	2	2.8	Zambia’s health-financing architecture shows high readiness for Universal Health Coverage through robust policy frameworks, sound financial protection measures, and equity-driven reforms. To sustain gains, the country must strengthen domestic resource mobilization, enhance efficiency in public spending, and formalize transition strategies away from donor dependence. Strengths: Sustained removal o…
Zambia	Multi	National Health Insurance Authority (NHIMA) Strategic Plan 2023–2026	2022	2023 - 2026	National Health Insurance Management Authority	Strategy	final	https://p4h.world/app/uploads/2024/06/Final-2023-2026-NHIMA-Strategic-Plan.x24228.pdf	english	3	N	N	N	N	N	“The Authority seeks to guarantee equitable access to quality healthcare services by protecting members from catastrophic health expenditure through an effective pooling and purchasing mechanism.”	7 to 8	3	Y – NHIMA provides mandatory coverage for formal sector workers and dependents, with plans for progressive inclusion of informal workers and vulnerable groups	Y – The strategy includes actuarial assessments and expenditure-tracking mechanisms to monitor household spending and sustainability.	Y – Annual performance indicators track premium collection, claims ratios, and financial-risk protection indicators.	“NHIMA will continue to provide financial risk protection and reduce out-of-pocket expenditure for health services, in line with Zambia’s UHC commitments.”	15 to 17	3	Y	Domestic (primary) – Contributions from members, employers, and government allocations; donor partners provide technical support.	National Health Insurance Management Authority (NHIMA) under the Ministry of Health.	“The implementation of this Strategic Plan will be financed through member contributions, employer remittances, and government support, supplemented by development partners for capacity building.”	25 to 27	3	Y – Gender mainstreaming incorporated into health financing and benefit design.	Y – Progressive integration of informal and rural populations through tailored contribution models and mobile registration	Y – Digital platforms and mobile services extend enrollment to rural and hard-to-reach areas.	“NHIMA will develop innovative models to cover informal sector workers, rural populations, and other vulnerable groups to ensure no one is left behind.”	22 to 24	3	Y – Collaboration across the Ministry of Health, Ministry of Labour, Finance, Cabinet Office, and cooperating partners.	Partial (Y) – Grievance and member-feedback mechanisms through call centers and complaint-resolution systems, though not yet fully digitized.	Y – Anchored in the National Health Insurance Act (2018) and aligned with Vision 2030, the 8th National Development Plan, and WHO’s UHC framework	“The Authority will strengthen accountability, transparency, and stakeholder engagement through public reporting and feedback channels.”	27 to 29	3	The NHIMA Strategic Plan 2022–2026 demonstrates very high institutional, financial, and operational readiness to advance Universal Health Coverage in Zambia. Strengths: Fully operational national insurance authority with legislative mandate. Financial-risk protection built on sustainable member contributions. Strong emphasis on digitalization, inclusion, and service equity. Cross-sectoral account…
Zambia	Multi	National Health Strategic Plan 2022–2026	2023	2022 - 2026	Ministry of Health	Strategy	final	https://faolex.fao.org/docs/pdf/zam215377.pdf	english	3	N	N	N	N	N	“The Plan focuses on ensuring equitable access to quality healthcare for all in Zambia, as close to the family as possible, leaving no one behind.”	Executive Summary, i to iii	3	Y – Linked to the National Health Insurance Scheme (NHIS), introduced under the National Health Care Financing Strategy (2017–2027); aims for sustainable and predictable financing	Y – Costing and financing framework includes funding-gap analysis and targets for reduced household out-of-pocket (OOP) costs	Y – Based on Output-Based Budgeting (OBB), Medium-Term Expenditure Framework (MTEF), and annual monitoring of Abuja target progress (15% of national budget).	“The total cost of the Plan… is estimated at ZMW 158.3 Billion… A financing gap analysis estimated at ZMW 27.6 Billion or 17% of total cost.”	8 to 9	3	Y	Mixed – Funding from Government, NHIMA, Cooperating Partners (WHO, Global Fund), and NGOs.	Ministry of Health, in coordination with Provincial and District Health Offices, CHAZ, and Cooperating Partners.	“Implementation will be a coordinated effort by the MoH, relevant line ministries, CHAZ, private sector, cooperating partners, and civil society.”	8 to 9; 106 to 113	3	Y – Explicit focus on gender equality, adolescent and maternal health, and gender-sensitive service delivery (RMNCAH-N).	Y – Includes community-based and decentralized delivery systems to reach informal and rural populations	Y – Prioritizes primary health care and infrastructure development for underserved rural provinces (Western, Luapula, Muchinga).	“The Plan focuses on reducing health inequities and ensuring access to quality health services, considering gender, socio-economic and geographic differences.”	23 to 31	3	Y – Coordination via Sector-Wide Approach (SWAp), Health Sector Working Group (HSWG), and Technical Working Groups (TWGs) for policy alignment and monitoring	Partial (Y) – Community engagement through Neighbourhood Health Committees (NHCs) and Annual Consultative Meetings (ACM); no formal grievance body.	Y – Anchored in Vision 2030, 8th National Development Plan, National Health Policy (2013), and NHIS Act (2018).	“Overall coordination will rest with senior management of the MoH… through established sector coordination mechanisms such as SWAp and HSWG.”	106 to 114	3	The National Health Strategic Plan 2022–2026 demonstrates very high readiness, combining solid financial and institutional frameworks, equity-centered priorities, and accountability mechanisms. It provides a comprehensive roadmap for achieving Universal Health Coverage through decentralized, inclusive, and sustainable health system strengthening in Zambia. Strengths: Aligned with Vision 2030 and …
Zambia	Multi	Universal health coverage and the poor: to what extent are health financing policies making a difference? Evidence from a benefit incidence analysis in Zambia	2022		BMC Public Health	Article	final	https://bmcpublichealth.biomedcentral.com/articles/10.1186/s12889-022-13923-1	english	2	N	N	N	N	N	“Public spending on curative services became increasingly pro-poor between 2006 and 2014 following abolition of user fees in primary healthcare.”	2 to 4	3	Y (waiver) – User-fee abolition and government/donor funding provided implicit insurance for the poor, especially in rural areas.	Y – Measured household OOP share of total health spending and concentration indices (CI –0.003 → –0.207 for curative care).	Y – Analysis draws on LCMS 2006/2010 and ZHHEUS 2014 linked to National Health Accounts for trend monitoring.	“Overall health spending on curative services shifted from pro-rich in 2006 (CI 0.050) to pro-poor in 2014 (CI –0.169).”	5 to 7	2	Y	Mixed – Government & donor funding (World Bank, DFID, GFATM) underpin pro-poor allocations.	Ministry of Health (Zambia) with support from Cooperating Partners.	“These reforms were accompanied by performance-based financing and decentralization initiatives aiming to improve efficiency and equity.”	2 to 3	3	Y (partial) – Includes maternal services (institutional deliveries) but benefits still skew to least-poor women.	Y – Reforms favored informal and rural households (primary-care centers & mission facilities).	Y – Primary Health Care network captured majority of poor-beneficiary gains.	“The poor benefited relatively more from curative care at health centers and mission facilities, whereas hospital benefits favored the least-poor.”	6 to 8	2	Y (implicit) – Inter-ministerial reforms led by MoH with Finance & Cabinet Office through Health Sector Advisory Group.	N – No explicit citizen feedback or grievance mechanism reported in the study.	Y – Grounded in National Health Policy 2012 and Health Care Financing Strategy 2017–2027.	“To lift financial and non-financial barriers, measures are needed to facilitate access to public hospitals by the poor.”	8 to 9	2.4	The 2022 BMC study demonstrates that Zambia’s UHC financing reforms achieved equity gains in curative services but less progress in maternal care. Overall, it reflects moderate-to-high readiness, showing that financial policy reforms are moving in the right direction toward inclusive UHC but require complementary social support and accountability mechanisms to sustain equitable impact. Strengths:…
Zambia	Multi	Towards Universal Health Coverage: Zambia’s Experience Developing a Roadmap to Support Health Benefit Package Reform	2023		Center for Global Development	Case study	final	https://www.cgdev.org/publication/towards-universal-health-coverage-zambias-experience-developing-roadmap-support-heath	english	2	N	N	N	N	N	“The NHCP covers a wide range of services across the continuum and all levels of care… organised into 25 disease-control priorities.”	3 to 4	3	Y (mixed public & insurance) – Links NHCP with the National Health Insurance Scheme (NHIS) for reimbursable hospital care; free primary-care package financed by government tax revenue.	Y – Roadmap requires fiscal-space and budget-impact analysis during evidence and appraisal steps.	Y – Institutionalised through health-technology assessment (HTA) and actuarial costing processes.	“Fiscal space analysis was used to establish the financial feasibility for the HBP options.”	9 to 11	3	Y	Mixed – Government of Zambia + CGD support + UNICEF and partner technical assistance.	Ministry of Health (Planning & Budgeting Dept.) with Technical Working Group (TWG) of 50 multisectoral stakeholders.	“Implementation plans, links with budgeting, and M&E plan (including data collection) were built into step 6 of the roadmap.”	8 to 10	3	Y – NHCP includes maternal, perinatal, and reproductive-health services.	Y – Primary-care package covers entire population through public funding; NHIS extends to formal workers.	Y – Focus on equity and access “as close to the family as possible.”	“The NHP principle is ‘equity of access to assured quality, cost-effective and affordable health services, as close to the family as possible.’”	3 to 4	3	Y – HBP Technical Working Group (≈50 members) including government, academia, civil society, private sector, and partners.	Partial (Y) – Roadmap calls for public consultation and stakeholder validation meetings but no formal complaints system.	Y – Anchored in National Health Policy (2012), Health Financing Strategy, and NHIS Act.	“The HBP TWG is a 50-member forum of senior representatives… to generate consensus for political and public acceptability.”	7 to 8; 11 to 12	2.8	The 2023 CGD case study demonstrates strong readiness for structured, evidence-based UHC reforms in Zambia. While implementation lags because of resource and governance constraints, the roadmap offers a robust template for transparent and equitable health-benefit-package revisions. Strengths: Provides a clear, evidence-based nine-step roadmap for revising and implementing the national Health Bene…
Zambia	Multi	Terms of Reference: Policy Briefs and Diagnostic Studies on Social Protection in Zambia (ILO, 2023)	2023		International Labour Organization	Policy Brief	final	https://www.ilo.org/media/81581/download	english	3	N	N	N	Y	N	“The main social assistance programs include Social Cash Transfer Scheme (SCT)… designed to promote human capital investments and help households have more secure access to food and services such as health and education.”	1 to 3	3	Y (mixed public schemes) – Coverage through NAPSA (pensions) and NHIMA (mandatory health insurance since 2018); ILO ECF-aligned investment plan to raise social-protection spending from 0.7 % to 1.6 % of GDP by 2025	Partial (Y) – Fiscal-space tracking and IMF-ECF monitoring of social-spending share; no household-level catastrophic-expenditure metrics.	Y – Performance tracked via national budget allocations and ILO/Ministry of Finance expenditure reviews (2014–2021).	“Budgetary allocations to the sector increased from K 1 140 million in 2014 to K 5 654 million in 2021 … still below the ILO recommendation of 3.7–10 % of GDP.”	2 to 3	3	Y	Mixed – Government + UN agencies + ILO + IMF ECF support to expand social-spending space.	Ministry of Community Development & Social Services (MCDSS); Ministry of Labour & Social Security; ILO CO-Lusaka.	“The Government … through MCDSS and Ministry of Labour is convening Social Protection Week 2023 with the theme ‘Adaptive, Shock Responsive and Inclusive Social Protection.’”	1 to 3; 6 to 9	3	Y – Programs such as KGS and OVC bursaries prioritize girls and female-headed households	Y – Reform agenda explicitly targets 73 % of workforce in informal economy through NHIMA and pension expansion schemes	Y – Shock-responsive schemes focus on vulnerable rural households and covariate risks (COVID-19, climate events).	“Adaptive and shock responsive social protection seeks to build the resilience of poor and vulnerable households by investing in their capacity to prepare for, cope with and adapt to shocks.”	2 to 3; 7	3	Y – Tripartite + “Technical Working Groups” for Social Protection and MSME coverage (involving MoLSS, MCDSS, NAPSA, NHIMA, ILO HQ and partners).	Partial (Y) – Feedback via Social Protection Week public forums and ILO consultations; no formalized citizen appeals system.	Y – Grounded in National Social Protection Policy (2014), NHIMA Act (2018), and ILO Decent Work Agenda.	“The SPW 2023 was an open event for Government, Social Partners, Cooperating Partners, UN Agencies, Civil Society, and the public to discuss an effective and sustainable social protection response.”	2; 7 to 12	3	The 2023 ILO Terms of Reference documents show very high readiness of Zambia’s social-protection ecosystem—anchored in solid policy frameworks, institutional capacity, and adaptive approaches to finance and inclusion—positioning the country as a regional model for building shock-responsive and inclusive social-protection systems. Strengths: Comprehensive social-protection architecture covering ca…
Zambia	Multi	ILO Global Flagship Programme on Building Social Protection Floors for All PHASE II – Accelerating the Achievement of Universal Social Protection, Leaving No One Behind	2023		International Labour Organization	Report	final	https://iloglobalprogramme.social-protection.org/gimi/ShowRessource.action;jsessionid=pGIea0m2x7Kc4TUM1aj58u-n2jc9tg1s3eggCGYJKcQ0lNaQvVHw!-809852459?id=58583&lang=PT	english	3	N	Y	N	Y	N	“These programs aim to promote human capital investment among incapacitated households and provide secure access to food, basic needs, and services such as health and education.”	4	3	Y – Zambia operates multiple contributory schemes: National Health Insurance Scheme (NHIS), National Pension Scheme (NAPSA), Workers’ Compensation Fund (WCF), and ongoing fiscal-space expansion efforts	Partial (Y) – Fiscal-space and investment-plan assessments integrated into national dialogue; no direct household catastrophic-cost data.	Y – Project included costing and fiscal-space analyses with UNU-WIDER to assess informal-sector contributions and benefit design.	“A policy brief on financial social protection in Zambia has been developed… estimating the willingness of informal economy workers and businesses to contribute to social insurance.”	5 to 6	3	Y	Mixed – Government + ILO + Global Fund + UN joint initiatives.	Ministry of Labour and Social Security (MLSS); Ministry of Community Development and Social Services (MCDSS); NHIMA; NAPSA; ILO CO-Lusaka.	“A roadmap for expanding health insurance to the recipients of the Social Cash Transfer programme has been developed, targeting 16,000 households across five districts, with initial funding from the Global Fund.”	13 to 14	3	Y – Maternity protection and programs for women with disabilities and informal workers; gender and disability analyses integrated into all studies.	Y – Implementation of the Strategy for Extension of Social Protection to the Informal Economy launched Dec 2023	Y – Focus on extending benefits to poor and rural households through SCT+NHIMA linkage and decentralised “Single Window” services.	“Consultations and dialogue were conducted… to better address the needs of older people, children and people with disabilities.”	5	3	Y – Tripartite coordination among MLSS, MCDSS, NHIMA, NAPSA, ZAPD, CSOs, and Cooperating Partners.	Partial (Y) – Enhanced social accountability tools and community budget-tracking mechanisms through CSPR training; lacks a unified grievance system.	Y – Anchored in the 2014 National Social Protection Policy, NHIS Act (2018), Employment Code Act (2019), and draft Social Protection Bill.	“CSPR trained local communities on social accountability and budget tracking… to monitor the allocation and use of social protection resources.”	6 to 7	3	The 2023 ILO Zambia report demonstrates very high readiness for universal and inclusive social protection, showcasing one of the most comprehensive multi-stakeholder frameworks in Sub-Saharan Africa. The program’s integration of cash transfers, health insurance, and community accountability represents a mature step toward achieving Universal Social Protection (USP 2030) goals in Zambia. Strengths…
Zambia	Multi	Zambia National One Health Strategic Plan (2022–2026)	2022	2022 - 2026	Ministry of Health, Ministry of Fisheries and Livestock and Ministry of Green Economy and Environment	Strategy	final	https://africenter.isaaa.org/wp-content/uploads/2023/05/Zambia_OHSP_Launched14Feb23.pdf	english	2	N	N	N	N	N	“The community has been recognised as a major stakeholder in the implementation of One Health activities… A call centre serves as a communication link between public health professionals and the general public.”	38 to 39	2	Partial (Y) – While the plan integrates public health preparedness and animal disease prevention, no direct financial-risk protection for households; fiscal resources are channeled via national contingency and emergency funds.	N – No explicit tracking of household-level cost burdens.	Y – Monitoring through the ZNPHI and MOH with support from donors (e.g. WHO, FAO).	“Availability of a fund for epidemic preparedness and response for public health emergencies.”	36 to 37	3	Y	Mixed – Domestic budget plus technical assistance from FAO, WHO, WOAH, UNEP, and ZNPHI.	Zambia National Public Health Institute (ZNPHI) as Secretariat; supported by the Ministry of Health, Fisheries and Livestock, Green Economy, and Local Government.	“The One Health Steering Committee will provide overall oversight… The ZNPHI shall serve as the secretariat.”	42 to 45	3	Y – Promotes equal participation in multisectoral coordination and local surveillance.	Y – Integrates informal sectors (livestock keepers, traditional farmers) through zoonotic and environmental health programs.	Y – Priority to rural zoonotic hot zones, community surveillance, and environmental risk reduction.	“Diseases like anthrax, zoonotic tuberculosis, and rabies are widespread especially among livestock keepers… There is a need to establish coordination mechanisms for data sharing and coordination in response to zoonotic disease occurrence.”	18 to 21	3	Y – Steering Committee and Coordinating Committee with TWGs for governance, surveillance, response, communication, and research.	Partial (Y) – Communication call centre for public feedback but no formal complaints system.	Y – Anchored in the ZNPHI Act No. 19 of 2020, Food Safety Act (2019), Veterinary Acts (2010), and Environmental Protection Statutes.	“ZNPHI Act No. 19 of 2020 provided for the establishment of an institution responsible for anchoring coordination… The Government supports the quadripartite approach.”	29 to 31; 42 to 44	2.6	The 2022–2026 Zambia One Health Strategic Plan demonstrates high national readiness to operationalize an integrated health security framework, uniting animal, human, and environmental sectors. The plan excels in coordination and legal anchorage, though long-term sustainability and direct financial protection for communities require strengthening. Strengths: Legally backed multisectoral coordinati…
Zambia	Multi	Zambia PEN-Plus National Operational Plan (2025–2030)	2025	2025 - 2030	Ministry of Health	Strategy	final	https://www.ncdipoverty.org/s/Zambia-PEN-Plus-National-Operational-Plan_11Jul2025_FINAL.pdf	english	3	N	N	N	Y	N	“Key social-support programs include SCT and PWAS… implemented jointly by the Ministry of Health and the Ministry of Community Development and Social Services to address barriers to care.”	39 to 40	3	Y – Explicit linkage to the National Health Insurance Management Authority (NHIMA) for coverage of essential NCD services and medicines	Partial (Y) – Program costed by facility and patient level; focuses on affordability of hydroxyurea and insulin but no explicit household-survey tracking.	Y – Includes cost tables per facility, per year (Appendices VI–VIII pp. 75–77).	“NHIMA will integrate PEN-Plus packages into its benefit scheme to ensure financial-risk protection for patients with severe NCDs.”	40; 75 to 77	3	Y	Mixed – Government of Zambia (MoH & NHIMA) + partners (CIDRZ, WHO, Resolve to Save Lives, World Diabetes Foundation).	Ministry of Health (Directorate of Public Health and Research) via NCD Unit and Zambia NCDI Network Taskforce	“The PEN-Plus Taskforce, chaired by the Permanent Secretary, provides national oversight and coordination across training, mentorship and service delivery components.”	18 to 21; 46 to 50; 75	3	Y – Plan explicitly mentions gender and youth-sensitive care and empowerment of female caregivers.	Y – Targets low-income and rural households, especially informal workers and farmers, via decentralized first-level hospitals.	Y – Emphasis on equitable access for rural populations and provincial training centres (e.g., Matero, Mwachisompola).	“Task-shifting approaches at first-level hospitals extend services to rural PLWNCDs and reduce travel and cost barriers.”	8 to 9; 32 to 35	3	Y – Zambia NCDI Network Taskforce (chaired by MoH PS) + SCG ensure multi-stakeholder oversight.	Partial (Y) – Peer support groups & community committees as feedback loops; formal complaint system not detailed.	Y – Aligned with NHSP 2022–2026, Vision 2030, and regional WHO PEN-Plus strategy.	“Development… followed a consultative and multi-stakeholder participatory process.”	19 to 20; 35	3	The Zambia PEN-Plus National Operational Plan (2025–2030) exhibits very high readiness with a holistic blend of social support, financial risk protection, and institutional coordination. It positions Zambia as a regional leader in decentralized care for severe NCDs, aligning service delivery with UHC and equity goals. Strengths: Fully costed national plan with defined governance and training stru…
Zambia	HIV	Zambia Consolidated Guidelines for Treatment and Prevention of HIV Infection (August 2022)	2022		Ministry of Health	Guidelines	final	https://www.differentiatedservicedelivery.org/wp-content/uploads/August-2022-Zambia-Consolidated-Guidelines.pdf	english	3	N	N	N	N	N	“Health facility staff and community health workers must synergize efforts and meet patient expectations” and “Enhanced adherence counselling and disclosure processes for adolescents ensure sustained engagement.”	xi; 78 to 83; 171	2	Partial (Y) – ART and HIV services are provided free in public facilities; the guideline assumes full subsidy by GRZ and partners.	N – No explicit mechanism for tracking household out-of-pocket expenditures.	Partial (Y) – National M&E section lists programmatic indicators (viral suppression, retention) but omits cost indicators.	“The Zambian Government… will provide all necessary commodities, drugs, laboratory consumables and reagents that will guarantee patients the highest quality of care at all levels.”	xi; 157 to 160	3	Y	Mixed – Government + partners (PEPFAR, GF, CDC, USAID, CHAZ).	Ministry of Health – Department of HIV/AIDS Control with implementing partners and provincial health offices.	“The Ministry of Health… with partners (PEPFAR, USAID, GF, WHO) will ensure continued supply of commodities, drugs and reagents.”	xi; 157 to 160	3	Y – Specific protocols for pregnant/breastfeeding women, adolescents, key populations, migrants.	Y – Services extend to all facility and community entry points regardless of employment or income.	Y – Universal routine testing at all facility and community service points ensures rural inclusion.	“Universal routine HIV testing services… at all health facilities, including public and private, and community service points.”	1; 2 to 4; 84 to 91	3	Y – Multi-partner editorial committee and provincial oversight groups.	Partial (Y) – Patient feedback via community health workers and peer educators; no formal grievance system.	Y – Grounded in national HIV response strategy aligned to END AIDS 2030 and 95-95-95.	“Multi-disciplinary approach involving a wide range of stakeholders… including community and peer representatives.”	xii to xiii; 157 to 160	2.8	The Zambia Consolidated HIV Guidelines (2022) demonstrate high programmatic readiness, anchored in multisectoral coordination and strong social and clinical support systems. Implementation sustainability depends on maintaining partner funding and embedding formal financial-risk-protection monitoring. Strengths: Universal, equity-driven service model (HTS → ART → retention). Institutionalized adhe…
Zambia	HIV	Zambia Consolidated Guidelines for Treatment and Prevention of HIV Infection	2020		Ministry of Health	Guidelines	final	https://www.prepwatch.org/wp-content/uploads/2023/09/Zambia-Consolidated-Guidelines-for-Treatment-and-Prevention-of-HIV-Infection-2020.pdf	english	3	N	N	N	N	N	“Community-based models, including CAGs and adherence support groups, are essential to improve retention and social support for clients on ART.”	60 to 63	2	Y (public funding) – HIV testing, ART, and laboratory monitoring are free of charge in public and CHAZ facilities, financed by GRZ and partners (PEPFAR, GF).	N – No explicit household-level expenditure tracking.	Partial (Y) – Program-level M&E includes coverage and retention but omits financial-risk indicators.	“All ART services including drugs, laboratory testing and counselling are provided free of charge through government and partner support.”	v; 157 to 160	3	Y	Mixed – GRZ + PEPFAR + Global Fund + CDC + CHAZ.	MoH Department of HIV/AIDS Prevention and Treatment; Provincial / District Health Offices; Partner consortium.	“Implementation of these guidelines shall be led by the Ministry of Health in collaboration with cooperating partners and provincial teams.”	vii to x; 108 to 118	3	Y – Dedicated sections for pregnant/breast-feeding women, adolescents, key populations, and IPV screening.	Y – Universal service access; community models reach informal and mobile populations.	Y – Task-shifting and community ART distribution ensure rural coverage.	“Differentiated service delivery models decentralize ART refills and bring services closer to clients, including rural and hard-to-reach populations.”	60 to 63; 84 to 91	3	Y – National HIV Technical Working Group; Provincial / District ART coordination teams.	Partial (Y) – Patient feedback via peer educators / community health workers; formal complaint system not defined.	Y – Anchored in the National AIDS Strategic Framework 2017–2021 and Public Health Act.	“Implementation will be guided by the national HIV coordination structures to ensure accountability and harmonization with other programs.”	x to xi; 157 to 160	2.8	The 2020 Zambia Consolidated HIV Guidelines exhibit high readiness, combining universal access, strong governance, and community-based delivery. Sustained funding and structured cost monitoring would elevate readiness to full maturity. Strengths: Comprehensive adherence and psychosocial-support system. Free, universally accessible HIV care integrated with community outreach. Robust multisectoral …
Zambia	HIV	Zambia National AIDS Strategic Framework (NASF) 2017–2021	2017	2017 - 2021	Ministry of Health	Strategy	final	https://www.prepwatch.org/resources/national-hiv-aids-strategic-framework-2017-2021/	english	3	N	N	N	Y	N	“Scaling up of these programmes will need to be carefully targeted to ensure that the neediest households are prioritised with the available resource envelope.” and “Psychosocial support for PLHIV”	13; 52 to 58	2	Partial (Y) – HIV services are free of charge in public facilities; broader social health protection mechanisms mentioned under NASF synergies.	N – No mechanism to monitor individual or household health expenditures.	Partial (Y) – Resource mobilisation and cost-gap analysis conducted, but cost tracking is at programmatic level.	“Government continues to increase funding to the health sector… however, will still require support from cooperating partners.” and “Funding gap analysis for 2017–2021”	65 to 71	3	Y	Mixed – Domestic + partners (PEPFAR, Global Fund, UNAIDS, UNDP, DFID, USAID).	National HIV/AIDS/STI/TB Council (NAC) with multisectoral participation (MOH, civil society, UN agencies).	“The NAC will provide policy and technical guidance throughout the process of implementation.”	62 to 71	3	Y – Dedicated gender equality pillar; multiple tables on gender empowerment and adolescents.	Y – Community-level reach through SBCC, condom promotion, VMMC, and adolescent engagement.	Y – Decentralisation of HIV response to provinces and districts, targeting high-burden locations.	“Expanding service coverage to reach geographical areas with highest burden of HIV and groups that have historically been marginalised and neglected to ensure that no one is left behind.”	20 to 27; 45 to 48; 56 to 59	3	Y – National HIV/AIDS/STI/TB Council (NAC) with provincial and district AIDS task forces.	Partial (Y) – Feedback loops through community structures, but no formal complaint registry.	Y – Guided by Constitution Amendment Act 2 of 2016 and National AIDS Policy.	“The NAC will provide policy and technical guidance throughout implementation… A steering committee chaired by the NAC Chairperson comprising Permanent Secretaries provided oversight.”	62 to 65	2.8	The NASF 2017–2021 demonstrates high programmatic and systemic readiness, reflecting Zambia’s transition toward an integrated, rights-based, and decentralised HIV response with strong social and gender equity dimensions. Strengths: Comprehensive national HIV strategy linking health and social sectors. Integration of social protection, nutrition, and livelihoods under HIV programming. Strong gover…
Zambia	Malaria	An Overview of the Malaria Control Programme in Zambia (ISRN Preventive Medicine, 2013)	2013		ISRN Preventive Medicine	Article	final	https://pmc.ncbi.nlm.nih.gov/articles/PMC4062855/	english	3	N	N	N	N	N	“The achievements attained can be attributed to increased advocacy, communication and behaviour changes, efficient partnership coordination including strong community engagement.”	1 to 2	2	Y (public & donor-funded) – Programme supported through pooled Sector-Wide Approach (SWAp) and basket funding, ensuring free access to prevention and treatment.	N – No evidence of systematic monitoring of household malaria-related expenditures.	Y – Financial tracking and resource mobilization conducted via NMCP and partner coordination mechanisms.	“The MoH implements a sector-wide approach (SWAp) which harnesses the pooling of financial resources into the district basket funding leading to regular, predictable, and sustained flow of resources.”	3 to 4; 7	3	Y	Mixed – MoH, World Bank, Global Fund, PMI, and MACEPA jointly funded activities.	National Malaria Control Centre (NMCC) under Ministry of Health.	“The Ministry of Health leads malaria control efforts in Zambia through its NMCC, provincial and district health offices and health facilities.”	5 to 6	3	Y – High IPTp uptake among pregnant women (70%) and integrated reproductive health services.	Y – Community-level delivery and home management of malaria ensure reach among informal and rural households.	Y – Focused on rural coverage expansion of IRS and ITN distribution; addressed geographic transmission variations.	“ITN ownership increased from 38% to 64%… IRS scaled up from 5 districts in 2003 to 72 in 2012.”	4 to 5	3	Y – “Three-ones” coordination structure; multi-partner platform involving MoH, NGOs, UN agencies, private sector.	Partial (Y) – Feedback mechanisms through district and community engagement; no formal redress system.	Y – Embedded in the National Health Strategic Plan and National Development Plan.	“The three-ones strategy has been key for increased and successful public-private sector partner coordination, strengthening, and mobilization.”	1; 6 to 7	2.8	The Zambian Malaria Control Programme (ISRN, 2013) exhibits high strategic and operational readiness, combining community engagement, multisectoral coordination, and sustained financing under a national ownership model that positions Zambia as a continental leader in malaria control. Strengths: Nationally led and partner-aligned malaria control framework. Universal access achieved through integra…
Zambia	Malaria	National Malaria Elimination Strategic Plan (NMESP) 2022–2026	2022		National Malaria Elimination Centre (NMEC)	Strategy	final	https://www.nmec.org.zm/publications	english	3	N	N	N	N	N	“Community health workers and community health assistants are provided with diagnostic tools and medicines for the management of common childhood illnesses including the treatment of uncomplicated malaria.”	22 to 26; 39 to 41	2	Y (Partial) – Services provided free at point of care through public facilities; malaria included in the National Health Insurance (NHI) benefit package.	N – No systematic monitoring of household malaria-related expenditure.	Y – Costed implementation plan with total financial requirement of USD 384 million (only 18% funded).	“The malaria program will require a total of US$ 384,167,400.47… of which only 18% has been committed, leaving an 82% financing gap.”	6 to 7; 44 to 46	3	Y	Mixed – MoH, GFATM, PMI, MACEPA, WHO, UNICEF, PATH, CHAZ, and private sector.	National Malaria Elimination Centre (NMEC) under Ministry of Health.	“The health sector budget has a separate budget line for malaria elimination. The NMEC has strong linkages with other directorates within MoH.”	15 to 16; 43 to 46	3	Y – Priority for pregnant women (IPTp, ANC linkage) and children under 5 years.	Y – Targeted outreach to mobile and informal populations (fisherfolk, farmers, miners) through community surveillance and seasonal campaigns.	Y – Emphasis on rural populations where malaria risk is 4.5× higher; stratified interventions by transmission zones.	“Rural residents in Zambia are likely to live near environments conducive to mosquito breeding… Malaria prevalence in rural areas is 36%, contrasting to urban 8%.”	8 to 11; 20 to 21; 24 to 25; 39 to 41	3	Y – Coordinated through End Malaria Council (EMC), Technical Working Groups (TWGs), and Sector Advisory Group (SAG).	Partial (Y) – Routine feedback through community structures and health-facility committees; no formal redress system.	Y – Anchored in Public Health Act, Chapter 295, and aligned with Vision 2030, NHSP, and NDP frameworks.	“Malaria operates under The Public Health Act, Chapter 295… Coordination achieved through harmonised actions of the MoH, line ministries, CPs, and local government.”	9 to 10; 15 to 16; 43 to 44	2.8	The NMESP 2022–2026 demonstrates high strategic and operational readiness, integrating community systems, equity-based programming, and multisectoral coordination under a national elimination framework. Zambia’s approach is adaptive, data-driven, and structured for sustained progress toward malaria elimination by 2030. Strengths: Clear alignment with Vision 2030, UHC, and WHO GTS 2016–2030. Stron…
Zambia	Malaria	Zambia Malaria Operational Plan (MOP) 2022–2024	2022	2022 to 2024	National Malaria Elimination Centre (NMEC)	Operational plan	final	https://www.nmec.org.zm/publications	english	3	N	N	N	N	N	“Community Health Workers and Community Health Assistants have expanded to support implementation of malaria programs at community level… Strengthen the capacity to implement social behavioural change communication.”	7; 44 to 45	2	Y (Partial) – Malaria services provided free at point of care; supported by public funding, Global Fund, PMI, PATH/MACEPA, etc.	N – No household-level cost tracking mechanisms noted.	Y – Detailed costed plan (2022–2024) estimating total requirement of USD 384 million with funding gap of USD 312 million.	“The cost of the NMESP 2022–2026 for the period 2022–2024 is estimated to be US$384,167,400.47 million with a gap of US$312,321,806.67 million.”	7; 18 to 20; 43 to 46	3	Y	Mixed – Government, Global Fund, PMI, PATH/MACEPA, Isdell Flowers, SADC Elimination 8, private sector.	National Malaria Elimination Centre (NMEC) under Ministry of Health.	“The NMEC… has a structure at all levels of service delivery; central, provincial, district and community level with clear management systems.”	7 to 10; 18 to 21; 43 to 46	3	Y – Strong focus on pregnant women (MIP/IPTp) and children under 5 years.	Y – Focus on mobile and migrant populations; cross-border and seasonal outreach emphasized.	Y – Targeted service delivery to high-transmission rural areas through stratified Health Facility Catchment Areas (HFCAs).	“The NMEP will seek to ensure equity in delivery of malaria services by addressing gender, youth, people with disabilities, and prioritizing high risk groups.”	16 to 17; 20 to 21; 44 to 45	3	Y – Coordinated through End Malaria Council (EMC), End Malaria Fund (EMF), Technical Working Groups (TWGs), and district task forces.	Partial (Y) – Feedback loops through community and provincial supervision; no explicit redress mechanism.	Y – Anchored in Public Health Act and aligned with Vision 2030 and WHO GTS 2016–2030.	“The NMEP… established robust coordination mechanisms through regular directorate meetings and functional technical working groups in key thematic areas.”	7 to 8; 15 to 16; 18; 43 to 44	2.8	The Zambia Malaria Operational Plan (MOP) 2022–2024 demonstrates high implementation and coordination readiness. It operationalizes national malaria elimination goals with clearly costed interventions, robust community systems, and multisectoral oversight, though financial sustainability and household protection remain areas needing reinforcement. Strengths: Fully costed, multi-sector operational…
Zambia	Malaria	Zambia Malaria Programme Review (MPR) 2021	2021		National Malaria Elimination Centre (NMEC)	Report	final	https://www.nmec.org.zm/publications	english	3	N	N	N	N	N	“Various local and international partners are involved in financing and implementation of malaria programs… There are strong linkages between the community and health facilities. The number of Community Health Workers (CHWs) and Community Health Assistants (CHAs) has expanded to support implementation of malaria programs at community level.”	10 to 11; 18 to 19; 84 to 85	2	Y (Partial) – Malaria prevention and treatment services remain free in the public sector; supported by partners (GFATM, PMI, WHO, MACEPA, etc.).	N – No new estimates; last catastrophic health expenditure data from 2016 (8%).	Y – Dedicated budget line in the Ministry of Health’s MTEF; creation of a Business Plan for innovative malaria financing.	“Malaria prevention and treatment services remain free in the public sector… A business plan was developed to support innovative financing mechanisms for malaria elimination.”	16 to 17; 32 to 35	3	Y	Mixed – Government of Zambia, Global Fund, PMI, MACEPA, WHO, Isdell Flowers Foundation, private sector.	National Malaria Elimination Centre (NMEC) under Ministry of Health.	“The malaria program has a designated budget line in the MoH/National Medium-Term Expenditure Framework (MTEF)… funds are ring-fenced for procurement of IRS commodities and essential medicines.”	16 to 17; 32 to 34; 83 to 85	3	Y – Specific malaria in pregnancy (MIP) targets (IPTp3 coverage); ANC integration.	Y – CHWs and outreach programs cover mobile, rural, and informal populations in high-burden areas.	Y – Stratified service delivery; focus on high-transmission rural provinces (40% of population in >500/1,000 incidence zones).	“Ensure equity in service delivery by addressing gender, youth, people with disabilities… Recognising the expansion of iCCM, ensure community level commodity security as a priority while improving PSM.”	17 to 18; 20 to 21; 40 to 45	3	Y – National coordination through Technical Working Groups (TWGs), End Malaria Council (EMC), and regional partnerships (E8/SADC).	Partial (Y) – Community linkages exist, though no structured grievance mechanism.	Y – Operates under Public Health Act, Chapter 295.	“The NMEC program operates under the legislative framework of The Public Health Act… Oversight is provided by TWGs at national level while integrated reviews are undertaken at provincial and district levels.”	19 to 21; 82 to 85	2.8	The Zambia Malaria Programme Review 2021 shows high strategic readiness with a well-structured, multisectoral approach and strong community engagement. However, sustained elimination progress depends on addressing persistent financing, supply-chain, and monitoring gaps while maintaining momentum toward equity and local accountability. Strengths: Strong national coordination (NMEC, EMC, TWGs) unde…
Zambia	Malaria	Zambia Standard Treatment Guidelines (ZSTG), 6th Edition	2025		National Malaria Elimination Centre (NMEC)	Guidelines	final	https://www.nmec.org.zm/publications	english	3	N	N	N	N	N	“The guidelines emphasise the role of community health workers in health promotion, disease prevention, and adherence support for long-term conditions.”	15 to 17; 32 to 34	2	Y (Partial) – Standardised care ensures free essential medicines within the public sector; no direct user fees for covered services.	N – No mention of systematic monitoring of household expenditure or catastrophic health costs.	Partial (Y) – Drug procurement and supply monitored through Medical Stores Limited (MSL) and M&E framework.	“Essential medicines for all priority conditions are provided free of charge in public health facilities, subject to availability.”	5 to 7; 20 to 22	3	Y	Mixed – Funded by GRZ, WHO, UNICEF, Global Fund, and development partners.	Directorate of Clinical Care and Diagnostic Services (CCDS), Pharmaceutical Services Unit, and Provincial Health Offices (PHOs).	“Implementation of these guidelines is the responsibility of the Ministry of Health through the Directorate of Clinical Care and Diagnostic Services, in collaboration with partners.”	iv to v; 2 to 4	3	Y – Includes gender-sensitive care standards (e.g., pregnancy, reproductive health, GBV).	Y – Guidelines apply universally to all clients attending public health services, including informal and rural populations.	Y – Decentralised implementation to district and community levels ensures coverage in remote settings.	“The standard treatment guidelines shall be implemented at all levels of care, including rural and remote health facilities.”	1 to 4; 15 to 16	3	Y – Coordinated by MoH Pharmaceutical Services Unit, with oversight from TWG on Essential Medicines.	Partial (Y) – Health-facility committees receive patient complaints; no centralised grievance system.	Y – Anchored in Public Health Act and National Health Policy; aligned with NHSP 2022–2026.	“Implementation shall be guided by national health policies, laws, and established governance mechanisms for medicine and service quality.”	iii to iv; 5 to 6	2.8	The Zambia Standard Treatment Guidelines (6th Edition, 2025) exhibit high strategic and operational readiness, aligning universal access, regulatory standards, and community engagement under a well-coordinated health governance framework. Strengths: Provides unified clinical and operational guidance across all levels of care. Integrates community-based health promotion and adherence support. Ensu…
Zambia	TB	Tuberculosis Manual for Zambia – Fifth Edition (2017)	2017		National Tuberculosis and Leprosy Control Programme (NTLP)	Guidelines	final	https://www.afro.who.int/sites/default/files/2019-06/4%20%20Tuberculosis%20Manual%20for%20Zambia_Final.pdf	english	3	N	N	N	N	N	“The manual… is targeted to all health care workers at all levels of health services including those working at community level.”	vii to ix; 63 to 65	2	Y (Partial) – TB diagnosis and treatment are free within public facilities; supported by donors (Global Fund, USAID, WHO).	N – No mention of formal catastrophic expenditure tracking.	Y – Linked to National Strategic Plan (2017–2021) budget framework and routine monitoring through HMIS and NTLP reports.	“This manual complements the NSP 2017–2021 … and provides the latest guidance for TB screening, diagnosis, treatment and prevention in line with international standards.”	vii to viii; 1 to 2	3	Y	Mixed – Government of Zambia and donors (Global Fund, USAID, WHO, CDC, CHAZ, CIDRZ etc.).	National Tuberculosis and Leprosy Programme (NTLP) under the Department of Public Health and Research.	“The Ministry of Health through the National Tuberculosis and Leprosy Programme (NTLP) has launched an ambitious National Strategic Plan 2017–2021 for TB Prevention, Care and Elimination in Zambia.”	vii to viii	3	Y – Addresses TB/HIV co-infection and maternal health integration; targets vulnerable groups.	Y – Includes miners and prisoners in priority testing groups.	Y – Community and PHC emphasis covers rural and remote areas.	“The manual provides a step-by-step approach to finding these missing TB cases in health facilities and the communities.”	1 to 3; 7 to 9	3	Y – Coordinated by NTLP with technical and financial partners (Global Fund, USAID, CDC, WHO, CHAZ, CIDRZ).	Partial (Y) – Community linkages and mentorship but no formal patient grievance mechanism.	Y – Guided by the Public Health Act and aligned with National Health Strategic Plan 2017–2021.	“The Ministry of Health would like to convey its gratitude to the Global Fund… USAID… CDC… WHO… for their financial and technical contributions toward the development of this manual.”	viii to ix	2.8	The 2017 Zambia TB Manual demonstrates high strategic and operational readiness, anchored in a robust community-based model, strong partner coordination, and updated technical guidance for comprehensive TB control and elimination in line with the End TB Strategy. Strengths: Integrates community and facility-based TB care with clear national governance. Updated diagnostic algorithms (Xpert MTB/RIF…
Zambia	TB	Zambia National Tuberculosis and Leprosy Programme – Annual Report 2021	2021		National Tuberculosis and Leprosy Control Programme (NTLP)	Report	final	https://medbox.org/document/national-tuberculosis-and-leprosy-programme-annual-report-2021	english	3	N	Y	N	N	N	“CHAZ has recruited 559 community volunteers… to implement community TB care activities including community sensitization, contact investigation, and treatment support.”	24 to 26; 36 to 37	2	Y (Partial) – TB services are free; supported by Global Fund, USAID, CDC; domestic financing increased to 36% in 2021.	N – Out-of-pocket expenditure study pending completion.	Y – Financial performance and funding gaps tracked annually; 15% unfunded in 2021.	“Percentage of TB-affected households that experience catastrophic costs due to TB: Not known. Awaiting Out of Pocket Expenditure Study results.”	23; 28 to 29; 39	3	Y	Mixed – Domestic 36%, Donor (USAID, GFATM, CDC, WHO, CHAZ).	National Tuberculosis and Leprosy Programme (NTLP) under the Ministry of Health.	“The programme is funded through domestic and international sources… Significant international financing comes from USAID, Global Fund, CDC, and WHO.”	1 to 3; 27 to 29	3	Y – Sex-disaggregated TB data show 35% women, 65% men; childhood TB and maternal-TB-HIV addressed.	Y – Includes miners, prisoners, and communities in rural and peri-urban areas.	Y – Mobile X-ray vans and contact tracing deployed to underserved provinces.	“Four mobile digital X-rays were procured and deployed to Southern, Northern, Eastern, and Northwestern provinces.”	31 to 34	3	Y – Multisectoral Accountability Framework (MAF-TB) developed in 2021; regular TWG meetings and partner coordination.	Partial (Y) – Community feedback loops through CHAZ and sub-recipients; no formal grievance body.	Y – Under Ministry of Health and National TB Strategic Plan (2017–2021).	“The programme started developing the guiding document on the Multisectoral Accountability Framework for TB (MAF-TB).”	29 to 31; 39	2.8	The NTLP 2021 Annual Report demonstrates high strategic and operational readiness, with strong community systems, multisectoral coordination, and sustained progress toward End TB targets. Continued investment in financial protection monitoring and digital data systems will consolidate Zambia’s leadership in TB response. Strengths: 25% increase in TB notifications and 91% treatment success rate. E…
Zambia	TB	Guidelines for the Programmatic Management of Drug-Resistant Tuberculosis in Zambia – Third Edition (2017)	2017		National Tuberculosis and Leprosy Control Programme (NTLP)	Guidelines	final	https://www.afro.who.int/publications/guidelines-programmatic-management-drug-resistant-tb-zambia-third-edition	english	3	N	N	N	N	N	“Home visit should be done for all DR-TB patients starting DR-TB treatment, in order to educate the patient’s family… and promote support from the family for adherence to treatment.”	15 to 17; 25 to 26; 84	2	Y (Partial) – DR-TB diagnosis and treatment are free at public facilities; medicines and monitoring provided by government and partners.	N – No specific cost monitoring or reimbursement mechanism.	Y – Supported through national M&E systems and donor-funded procurement and supply chain tracking.	“All services related to the treatment of his/her illness (DR-TB) are free.”	25 to 26; 84	3	Y	Mixed – Government of Zambia, Global Fund, USAID (Challenge TB, Eradicate TB), WHO, KNCV.	National Tuberculosis and Leprosy Control Programme (NTLP) under the Ministry of Health.	“The Ministry of Health… applauds the Department of Public Health and Research and the NTLP Unit for their stewardship… USAID, KNCV, and Global Fund for financial and technical support.”	4 to 6	3	Y – Includes special populations: pregnant and breastfeeding women, children, PLHIV.	Y – Screening includes miners, prisoners, and health workers; access to diagnosis via decentralized Xpert network.	Y – Xpert machines placed “as close as possible to patients in their communities.”	“In this guideline update, Xpert MTB/RIF is now recommended as the universal test for all presumptive TB patients regardless of risk factors… placing machines as close as possible to patients in their communities.”	12 to 14; 33 to 36; 40 to 43	3	Y – Multidisciplinary PMDT framework involving clinicians, pharmacists, lab staff, CHWs, and regulatory authorities.	Partial (Y) – Family and social worker certification at discharge; no formal grievance system.	Y – DR-TB declared notifiable under Public Health Act (Cap. 295).	“Drug-resistant TB is a notifiable disease per the Public Health Act, Chapter 295 of the laws of Zambia… all care providers managing DR-TB clients… are expected to ensure notification.”	4 to 6; 10 to 11; 15 to 17	2.8	The Zambia 2017 DR-TB Guidelines demonstrate high strategic and operational readiness, built on legal authority, decentralised care, community involvement, and rapid diagnostic expansion. The framework integrates clinical excellence and social support but requires enhanced patient financial protection and formal grievance redress to achieve full UHC alignment. Strengths: Patient-centred, decentra…
Zambia	TB	Zambia National Tuberculosis and Leprosy Strategic Plan 2022–2026	2022	2022 - 2026	National Tuberculosis and Leprosy Control Programme (NTLP)	Strategy	final		english	3	N	N	N	N	N	“This NSP… was developed through the active and inclusive participation of all stakeholders, including community-based organizations and persons affected by TB, HIV, and Leprosy.”	i to ii; 13 to 14; 33 to 34	2	Y (Partial) – TB services remain free, complemented by the National Health Insurance Scheme (NHIMA) that covers inpatient and diagnostic costs (e.g., x-rays).	N – No specific mention of catastrophic-cost survey or patient-level financial risk monitoring.	Y – Aligned with the Health Financing Strategy (2017–2027) which aims for UHC and financial risk protection.	“The Health Financing Strategy… envisions a country where all Zambians have access to sustainably financed quality healthcare without facing catastrophic health expenditure.”	7 to 8; 14; 68 to 69	3	Y	Mixed – Government (31%) and external partners (Global Fund, USAID, PEPFAR, WHO) with 17% gap.	National Tuberculosis and Leprosy Programme (NTLP) under the Ministry of Health.	“The NTLP is funded through domestic funding and international donor support… Global Fund, USAID and PEPFAR have been the major international funders.”	13 to 14; 68 to 69	3	Y – TB notifications and interventions are gender- and age-disaggregated; addresses women’s vulnerability and social barriers.	Y – Focus on miners, PLHIV, adolescents, key populations, and rural poor.	Y – Expansion of GeneXpert, mobile digital X-ray, and courier specimen transport to rural districts.	“Government will expand the laboratory TB diagnostic network… to all urban and rural health facilities, and ensure a skilled workforce to champion TB prevention, screening, diagnosis, and treatment equitably deployed.”	i to ii; 29 to 34; 46 to 47	3	Y – End TB Strategy implemented through a multisectoral accountability framework (MAF-TB) under the Ministry of Health.	Partial (Y) – Community participation in feedback loops via CBOs and civil society.	Y – TB is a notifiable disease under the Public Health Act (1995).	“The End TB Strategy recommends a multisectoral accountability framework (MAF) for collaboration and accountability beyond the health sector.”	4 to 6; 35 to 36; 45 to 46	2.8	The Zambia National TB and Leprosy Strategic Plan 2022–2026 exhibits high institutional and operational readiness. It builds on previous NSP achievements, emphasizing equitable access, decentralization, and multisectoral accountability. Sustained domestic financing and formal inclusion of patient cost monitoring are the next critical steps toward full UHC alignment and sustainable TB elimination.…
